# Supplementary material for: Transcriptome Analysis and Identification of Lipid Genes in Physaria lindheimeri, a Genetic Resource for Hydroxy Fatty Acids in Seed Oil
Source: Int J Mol Sci. 2021 Jan 6;22(2):514. doi: 10.3390/ijms22020514 (PMC7825617; doi:10.3390/ijms22020514)
Supplement: Supplementary file 1 [file ijms-22-00514-s001.zip]

Archive with 14 entries (14 files):
- reiviosin ijms-1021173 Sup files_KHU and Chen/Sup file 1, Figure S1, Figure S2.pptx
- reiviosin ijms-1021173 Sup files_KHU and Chen/Sup file 10, Figure S10.pptx
- reiviosin ijms-1021173 Sup files_KHU and Chen/Sup file 11, Figure S11.pptx
- reiviosin ijms-1021173 Sup files_KHU and Chen/Sup file 12, Figure S12.pptx
- reiviosin ijms-1021173 Sup files_KHU and Chen/Sup file 13, Figure S13.pptx
- reiviosin ijms-1021173 Sup files_KHU and Chen/Sup file 14, Table S19.xlsx
- reiviosin ijms-1021173 Sup files_KHU and Chen/Sup file 2 Table S1 to S5.xlsx
- reiviosin ijms-1021173 Sup files_KHU and Chen/Sup file 3 Table S6.xlsx
- reiviosin ijms-1021173 Sup files_KHU and Chen/Sup file 4, Figure S3 to Figure S6.pptx
- reiviosin ijms-1021173 Sup files_KHU and Chen/Sup file 5, Method of cDNA cloning.docx
- reiviosin ijms-1021173 Sup files_KHU and Chen/Sup file 6, Table S7 to Table S18.xlsx
- reiviosin ijms-1021173 Sup files_KHU and Chen/Sup file 7, Figure S7.pptx
- reiviosin ijms-1021173 Sup files_KHU and Chen/Sup file 8, Figure S8.pptx
- reiviosin ijms-1021173 Sup files_KHU and Chen/Sup file 9, Figure S9.pptx
