# Supplementary material for: Transcriptome Analysis and Identification of Lipid Genes in Physaria lindheimeri, a Genetic Resource for Hydroxy Fatty Acids in Seed Oil
Source: Int J Mol Sci. 2021 Jan 6;22(2):514. doi: 10.3390/ijms22020514 (PMC7825617; doi:10.3390/ijms22020514)
Supplement: Supplementary file 1 [file ijms-22-00514-s001.zip › reiviosin ijms-1021173 Sup files_KHU and Chen/Sup file 14, Table S19.xlsx]

## Sheet: Table S19
Table S19. Lipid genes, primer sequences, and PCR efficiencies.
Gene symble	Physaria lindheimeri gene name	Forward primer	PCR efficiency (%)
		Reverse primer
PlKCS18	3-ketoacyl-CoA synthase 18	TGTTCGAACCGTGTGAGCTA	98
		GGGCCGCGATTTTGCTATC
PlFAH12	oleate 12-hydroxylase	GCCAGGTGAGAAACCACCAT	83
		AGCGTTTGAAACAATGCCGT
PLFAD2	fatty acid desaturase 2	AAACATGGGTGCAGGTGGAA	85
		ACGCTTTACGGTACCGGTTT
PlFAD3-1	fatty acid desaturase 3-1	CAGAGAACCAAAGACGTCAGGA	79
		CTTGCGACCAAACTTTCCACC
PlFAD3-2	fatty acid desaturase 3-2	GACTTTTCTGCCATCGCTGC	81
		ACCCAGTAAACAGGCCAGAG
PlGPAT9	glycerol-3-phosphate acyltransferase 9	TGTTTGGAGCTTGGTCTCGAA	67
		ATATCTCTTCGGGCGGGTCT
PlLPAT2	lysophosphatidate acyltransferase 2	TTATCGTGCCTTTGGGCCTT	81
		AGCAAACTGCCTGAACGAGA
PlDGAT1	diacylglycerol acyltranstransferase 1	ACGTACGCGTATCGACCTTC	71
		GATAGCGTCGGAGCTGAGAG
PlDGAT2	diacylglycerol acyltranstransferase 2	TCTGGATTCGCCCATATCGC	74
		TGTTGAACCGAAGCGGAGAA
PlDGAT3	diacylglycerol acyltranstransferase 3	TGCATAGGGTGTCGATACGG	84
		ATCAGGTTCGCCCCAATCAG
PlLPCAT	lysophosphatidylcholine acyltransferase	ACCCGTGTACCAAGAATGGG	83
		TCCAACGAGCTGTGAATCCC
PlPDAT1	phospholipid:diacylglycerol acyltransferase 1	AGATTAGCCGGGGGAGAGTG	72
		TGGCGTGGCAAGACAAGATT
PlPDAT2	phospholipid:diacylglycerol acyltransferase 2	TTCCCGCAAGAATGTGTCCA	96
		GGTTTATGTGCGCAAAGGGG
PlPDCT	phosphatidylcholine:diacylglycerol cholinephosphotransferase	CGGTGTTCGTAGGGATGCAA	69
		AGCCGAGATTGTGGCTCTTC
Pl18S	18S ribosomal RNA	GAGAAACGGCTACCACATCCA	104
		CCGTGTCAGGATTGGGTAATTT
