# Supplementary material for: Transcriptome Analysis and Identification of Lipid Genes in Physaria lindheimeri, a Genetic Resource for Hydroxy Fatty Acids in Seed Oil
Source: Int J Mol Sci. 2021 Jan 6;22(2):514. doi: 10.3390/ijms22020514 (PMC7825617; doi:10.3390/ijms22020514)
Supplement: Supplementary file 1 [file ijms-22-00514-s001.zip › reiviosin ijms-1021173 Sup files_KHU and Chen/Sup file 2 Table S1 to S5.xlsx]

## Sheet: Table S1
Table S1. Contig list with 4-fold or more expression changes in at least one of the five sample comparisons
Query																							Subject					Score		Identities		Positives		Gaps		Frame
contig	21A/LFC2.fc	35A1/LFC2.fc	42A1/LFC2.fc	FdA1/LFC2.fc	21A/LFC2.volume	35A1/LFC2.volume	42A1/LFC2.volume	FdA1/LFC2.volume	N_21A	N_35A1	N_42A1	N_LFC2	N_FdA1	FPKM_21A	FPKM_35A1	FPKM_42A1	FPKM_LFC2	FPKM_FdA1	Length	Start	End	Coverage	Description	Length	Start	End	Coverage	Bit	E-Value	Match/Total	Pct.(%)	Match/Total	Pct.(%)	Match/Total	Pct.(%)	Query
c47619_g2_i1	-1.64029	-6.14822	-6.23901	1.18775	5.06372	3.90951	3.89479	5.55599	4.71931	2.8131	2.79195	5.43326	5.6815	26.54	4.14	5.2	50.98	58.45	340	2	340	99.71	TAIR|locus:2082642 - symbol:PIP2;5 "AT3G54820" species:3702 "Arabidopsis thaliana" [GO:0005773 "vacuole" evidence=IBA] [GO:0005886 "plasma membrane" evidence=ISM] [GO:0005887 "integral component of plasma membrane" evidence=IBA] [GO:0006810 "transport" evidence=ISS] [GO:0009506 "plasmodesma" evidence=IBA] [GO:0009992 "cellular water homeostasis" evidence=IBA] [GO:0015250 "water channel activity" …	286	83	195	39.51	216	1e-69	108/113	95	110/113	97	0/113	0	2
c48131_g1_i1	2.78158	2.67956	6.91733	-1.16851	1.55283	1.5357	1.9238	0.861683	2.45721	2.4033	3.77152	0.981308	0.756641	4.7	2.88	11.39	1.31	0.88	475	1	222	46.74	TAIR|locus:505006321 - symbol:AT2G46735 "AT2G46735" species:3702 "Arabidopsis thaliana" [GO:0003674 "molecular_function" evidence=ND] [GO:0005575 "cellular_component" evidence=ND] [GO:0008150 "biological_process" evidence=ND] Proteomes:UP000006548 EMBL:CP002685 EMBL:AC005310 EMBL:AY069903 EMBL:AY113020 EMBL:AY084354 RefSeq:NP_566084.1 UniGene:At.28435 UniGene:At.67436 EnsemblPlants:AT2G46735.1 Ge…	160	86	160	46.88	68.2	2e-13	59/75	78	65/75	86	1/75	1	1
c49258_g1_i1	1.4049	1.39476	4.20124	1.08999	0.396033	0.393111	0.710938	0.275819	0.711046	0.700593	2.29139	0.220579	0.344892	0.64	0.4	3.35	0.22	0.34	651	577	128	69.12	TAIR|locus:2038816 - symbol:AT2G01300 "AT2G01300" species:3702 "Arabidopsis thaliana" [GO:0003674 "molecular_function" evidence=ND] [GO:0008150 "biological_process" evidence=ND] [GO:0009507 "chloroplast" evidence=ISM] Proteomes:UP000006548 EMBL:CP002685 EMBL:AC006200 EMBL:AY065356 EMBL:AY117184 EMBL:AY600542 EMBL:AY924734 PIR:A84423 RefSeq:NP_178239.1 UniGene:At.28520 EnsemblPlants:AT2G01300.1 Ge…	156	4	156	98.08	223	3e-72	116/156	74	128/156	82	9/156	5	-3
c58214_g1_i1	3.16004	4.0307	3.92643	1.04951	3.59457	3.73159	3.71708	2.89382	4.51912	4.87021	4.83239	2.85918	2.92889	22.95	20.61	25.25	7.86	8.14	1528	1	1176	76.96	TAIR|locus:2158829 - symbol:AT5G49990 "AT5G49990" species:3702 "Arabidopsis thaliana" [GO:0005215 "transporter activity" evidence=IEA] [GO:0009507 "chloroplast" evidence=ISM] [GO:0016020 "membrane" evidence=ISS] [GO:0016021 "integral component of membrane" evidence=IEA] [GO:0022857 "transmembrane transporter activity" evidence=ISS] [GO:0055085 "transmembrane transport" evidence=IEA] [GO:0009506 "…	528	137	528	74.24	716	0	367/392	93	379/392	96	0/392	0	1
c51971_g3_i1	-3.57363	11.0959	1.5239	-1.75858	1.96234	4.49805	3.37567	2.6471	1.24805	6.55739	3.69321	3.08544	2.27103	1.4	70.14	10.73	9.34	4.78	259	2	259	99.61	TAIR|locus:2027428 - symbol:PDCB3 "AT1G18650" species:3702 "Arabidopsis thaliana" [GO:0005886 "plasma membrane" evidence=ISM;IEA] [GO:0008150 "biological_process" evidence=ND] [GO:0031225 "anchored component of membrane" evidence=TAS] [GO:0001872 "(1->3)-beta-D-glucan binding" evidence=ISS] [GO:0009506 "plasmodesma" evidence=IDA] [GO:0030247 "polysaccharide binding" evidence=ISS] EMBL:CP002684 Pr…	184	84	169	46.74	97.4	6e-25	66/89	74	70/89	78	6/89	6	2
c59798_g1_i5	22.8035	2.17166	6.73776	1	0.301346	0.151074	0.23571	0.0200408	4.53123	1.13884	2.77231	0.0200408	0.0200408	23.12	0.77	5.12	0.02	0.02	1850	144	1649	81.41	TAIR|locus:2200437 - symbol:NRAMP6 "NRAMP metal ion transporter 6" species:3702 "Arabidopsis thaliana" [GO:0009507 "chloroplast" evidence=ISM] [GO:0012505 "endomembrane system" evidence=IEA] [GO:0015103 "inorganic anion transmembrane transporter activity" evidence=ISS] [GO:0016021 "integral component of membrane" evidence=IEA] [GO:0030001 "metal ion transport" evidence=ISS;NAS] [GO:0046873 "metal…	527	4	513	96.77	838	0	448/510	87	474/510	92	8/510	1	3
c60204_g1_i1	-11.9744	-18.2708	-17.0713	1.16977	3.48062	2.93885	3.03245	5.8173	2.12341	1.51383	1.61179	5.70529	5.93152	3.51	1.21	1.72	62.12	69.08	1189	1189	161	86.54	TAIR|locus:2040625 - symbol:PAB7 "AT2G36660" species:3702 "Arabidopsis thaliana" [GO:0000166 "nucleotide binding" evidence=IEA] [GO:0003723 "RNA binding" evidence=IEA;ISS] [GO:0003743 "translation initiation factor activity" evidence=ISS] [GO:0005634 "nucleus" evidence=IEA] [GO:0005737 "cytoplasm" evidence=IEA] [GO:0006412 "translation" evidence=ISS] [GO:0006417 "regulation of translation" eviden…	609	273	609	55.34	452	1e-152	247/343	72	280/343	81	6/343	1	-1
c61171_g1_i2	1.25146	4.29363	3.97861	1.00725	2.58752	3.31943	3.27893	2.43598	2.75438	4.53297	4.42303	2.43077	2.4412	6.03	16.03	18.72	5.63	5.51	2270	227	919	30.53	TAIR|locus:2120745 - symbol:NFU3 "AT4G25910" species:3702 "Arabidopsis thaliana" [GO:0005506 "iron ion binding" evidence=IEA] [GO:0009507 "chloroplast" evidence=ISM;ISS;IDA] [GO:0051536 "iron-sulfur cluster binding" evidence=IEA] [GO:0005198 "structural molecule activity" evidence=TAS] [GO:0016226 "iron-sulfur cluster assembly" evidence=IGI;ISS] [GO:0009658 "chloroplast organization" evidence=ISS…	236	1	233	98.73	397	1e-131	208/233	89	215/233	92	2/233	0	2
c3129_g1_i1	3.63355	2.38553	5.35259	-1.15923	4.5713	4.31622	4.79413	3.62624	5.59577	4.9887	6.15462	3.73439	3.52122	49.13	22.54	65.37	15.16	12.61	1309				No hit
c55580_g1_i1	-10.8821	-17.5217	-10.4047	1.1294	2.13498	1.22065	2.20162	4.55172	1.02091	0.33372	1.08563	4.46479	4.64035	1.04	0.17	0.91	25.66	28.28	1109	205	1107	81.42	TAIR|locus:2199777 - symbol:SMT3 "AT1G76090" species:3702 "Arabidopsis thaliana" [GO:0008757 "S-adenosylmethionine-dependent methyltransferase activity" evidence=ISS;IBA] [GO:0016021 "integral component of membrane" evidence=IEA] [GO:0016126 "sterol biosynthetic process" evidence=IEA;RCA;TAS] [GO:0030797 "24-methylenesterol C-methyltransferase activity" evidence=IEA] [GO:0032259 "methylation" evi…	359	1	301	83.84	561	0	276/301	91	291/301	96	0/301	0	1
c45247_g1_i1	-1.41853	-6.84167	-1.28488	1.11758	2.82402	0.98321	2.90101	3.16663	2.58306	0.313106	2.72582	3.08746	3.24783	5.25	0.16	4.92	9.35	10.32	378	22	309	76.19	ZFIN|ZDB-GENE-060503-543 - symbol:si:dkey-30c15.2 "si:dkey-30c15.2" species:7955 "Danio rerio" [GO:0016021 "integral component of membrane" evidence=IEA] InterPro:IPR017452 PROSITE:PS50262 ZFIN:ZDB-GENE-060503-543 GO:GO:0016021 Proteomes:UP000000437 EMBL:BX470218 Ensembl:ENSDART00000101296 GeneTree:ENSGT00660000097187 InParanoid:F1Q9E3 OMA:WLRRNFR Bgee:F1Q9E3 Uniprot:F1Q9E3	355	32	120	25.07	37	0.025	23/96	23	49/96	51	7/96	7	1
c45519_g1_i2	1.74839	191.239	2.12132	1.10525	0.658765	1.71318	0.732781	0.435492	1.17528	7.94849	1.45421	0.36925	0.513617	1.28	186.57	1.44	0.39	0.54	361				No hit
c56027_g2_i2	11.8651	2.601	6.62968	1.06149	4.67679	3.84956	4.37806	3.26405	6.78994	4.60036	5.95023	3.22129	3.30738	114.06	16.91	56.98	10.38	10.79	2579	426	1763	51.88	TAIR|locus:2119141 - symbol:CDC20.2 "AT4G33260" species:3702 "Arabidopsis thaliana" [GO:0004871 "signal transducer activity" evidence=ISS] [GO:0005634 "nucleus" evidence=ISM;IDA] [GO:0005737 "cytoplasm" evidence=ISM] [GO:0005834 "heterotrimeric G-protein complex" evidence=ISS] [GO:0007067 "mitotic nuclear division" evidence=IEA] [GO:0007165 "signal transduction" evidence=ISS] [GO:0016567 "protein…	447	1	447	100	813	0	401/448	89	414/448	92	3/448	0	3
c56576_g1_i1	1.87247	13.4865	1.27643	-2.26628	3.66017	4.75535	3.40708	2.57873	4.14051	6.98901	3.58768	3.23556	2.05523	17.45	98.78	9.92	10.48	3.96	707	59	706	91.65	TAIR|locus:2044024 - symbol:CHI "AT2G43570" species:3702 "Arabidopsis thaliana" [GO:0004568 "chitinase activity" evidence=IEA;ISS] [GO:0005576 "extracellular region" evidence=ISM] [GO:0005975 "carbohydrate metabolic process" evidence=IEA] [GO:0006032 "chitin catabolic process" evidence=IEA] [GO:0008061 "chitin binding" evidence=IEA] [GO:0016998 "cell wall macromolecule catabolic process" evidence…	277	3	228	81.59	364	1e-125	191/226	84	203/226	89	10/226	4	2
c57162_g1_i4	-4.0346	1.36267	-1.63251	1.00268	5.62543	6.94056	6.35756	6.72286	4.7085	7.16736	6.01383	6.72093	6.72478	26.37	112.62	59.42	126.3	119.43	1309	1200	451	57.3	TAIR|locus:2007106 - symbol:EXPA1 "AT1G69530" species:3702 "Arabidopsis thaliana" [GO:0005576 "extracellular region" evidence=ISM;IEA] [GO:0005618 "cell wall" evidence=IEA] [GO:0009664 "plant-type cell wall organization" evidence=IEA] [GO:0009826 "unidimensional cell growth" evidence=ISS;NAS] [GO:0009828 "plant-type cell wall loosening" evidence=ISS;NAS] [GO:0016020 "membrane" evidence=IEA] [GO:0…	275	1	250	90.91	432	4e-149	229/250	91	236/250	94	0/250	0	-2
c22640_g1_i1	-5.03703	-5.79331	-4.81475	1.24445	0.913688	0.548135	1.00361	2.80117	0.315284	0.11347	0.380396	2.64786	2.96336	0.24	0.06	0.24	6.69	8.36	664	168	434	40.21	TAIR|locus:2101185 - symbol:AT3G48450 "AT3G48450" species:3702 "Arabidopsis thaliana" [GO:0003674 "molecular_function" evidence=ND] [GO:0005634 "nucleus" evidence=ISM] [GO:0010167 "response to nitrate" evidence=ISS] Pfam:PF05627 Proteomes:UP000006548 EMBL:CP002686 InterPro:IPR008700 HOGENOM:HOG000241039 EMBL:AY086630 EMBL:BT024804 RefSeq:NP_566905.1 UniGene:At.35721 EnsemblPlants:AT3G48450.1 Gene…	89	4	89	96.63	100	1e-25	68/89	76	71/89	79	3/89	3	3
c49991_g1_i3	2.70038	2.31413	6.18408	1	0.468689	0.434244	0.621792	0.139665	1.57283	1.35014	2.76822	0.139665	0.139665	2.03	1	5.1	0.14	0.13	431				No hit
c51394_g1_i1	2.21005	135.579	13.2348	1.02675	1.19175	2.42359	1.83211	0.768696	1.89397	7.83288	4.47616	0.74989	0.787974	2.82	172.79	19.44	0.92	0.93	1410	24	1265	88.09	TAIR|locus:2046273 - symbol:AT2G18540 "AT2G18540" species:3702 "Arabidopsis thaliana" [GO:0008150 "biological_process" evidence=ND] [GO:0045735 "nutrient reservoir activity" evidence=IEA] InterPro:IPR006045 Pfam:PF00190 SMART:SM00835 GO:GO:0045735 Gene3D:2.60.120.10 InterPro:IPR014710 InterPro:IPR011051 SUPFAM:SSF51182 Proteomes:UP000006548 EMBL:CP002685 RefSeq:NP_179444.2 UniGene:At.52809 Protei…	707	22	429	57.71	616	0	321/414	77	364/414	87	6/414	1	3
c35176_g1_i1	-3.66645	-4.36066	-5.74832	1.26859	2.9177	2.74079	2.43246	4.1698	2.12733	1.87717	1.47858	4.00172	4.34494	3.52	1.75	1.48	18.42	22.99	324	259	324	20.37	TAIR|locus:2055007 - symbol:AT2G44940 "AT2G44940" species:3702 "Arabidopsis thaliana" [GO:0003677 "DNA binding" evidence=ISS] [GO:0003700 "sequence-specific DNA binding transcription factor activity" evidence=ISS] [GO:0005634 "nucleus" evidence=ISM;IEA;ISS] [GO:0006351 "transcription, DNA-templated" evidence=IEA] [GO:0006355 "regulation of transcription, DNA-templated" evidence=IEA;ISS] [GO:00098…	295	75	101	9.15	34.7	0.097	17/27	62	17/27	62	5/27	18	1
c38957_g1_i1	-2.92554	-1.22454	-3.27756	-4.40038	1.21611	2.06478	1.05625	0.416926	0.667365	1.92382	0.503445	2.21607	0.0784397	0.59	1.83	0.33	4.71	0.07	609	488	204	46.8	TAIR|locus:1006230590 - symbol:AT5G44005 "AT5G44005" species:3702 "Arabidopsis thaliana" [GO:0003674 "molecular_function" evidence=ND] [GO:0005739 "mitochondrion" evidence=ISM] [GO:0008150 "biological_process" evidence=ND] [GO:0005886 "plasma membrane" evidence=IDA] Proteomes:UP000006548 GO:GO:0005886 EMBL:CP002688 EMBL:BT003045 EMBL:AK227312 RefSeq:NP_974881.1 UniGene:At.48114 EnsemblPlants:AT5G…	94	1	94	100	127	5e-36	78/95	82	83/95	87	1/95	1	-2
c40274_g2_i1	4.51067	1.82957	3.27679	1.28455	1.22718	0.886974	1.11859	0.710512	2.72582	1.42398	2.26476	0.55248	0.913747	5.89	1.09	3.27	0.63	1.13	232	2	232	99.57	DICTYBASE|DDB_G0279193 - symbol:rpb1 "RNA polymerase II core subunit" species:44689 "Dictyostelium discoideum" [GO:0044351 "macropinocytosis" evidence=RCA] [GO:0005634 "nucleus" evidence=IEA;IDA] [GO:0046872 "metal ion binding" evidence=IEA] [GO:0016779 "nucleotidyltransferase activity" evidence=IEA] [GO:0016740 "transferase activity" evidence=IEA] [GO:0003899 "DNA-directed RNA polymerase activit…	1727	1120	1196	4.46	99.8	6e-24	46/77	59	60/77	77	0/77	0	2
c55339_g1_i1	4.20036	1.902	2.57601	1.37191	1.82217	1.45196	1.60383	1.26821	3.13098	1.98798	2.4256	1.06047	1.51665	8.12	1.95	3.79	1.46	2.37	869	230	868	73.53	TAIR|locus:2141221 - symbol:B160 "AT4G21430" species:3702 "Arabidopsis thaliana" [GO:0003700 "sequence-specific DNA binding transcription factor activity" evidence=ISS] [GO:0005634 "nucleus" evidence=ISM] [GO:0008150 "biological_process" evidence=ND] [GO:0008270 "zinc ion binding" evidence=IEA] [GO:0006355 "regulation of transcription, DNA-templated" evidence=RCA] InterPro:IPR001841 PROSITE:PS500…	927	1	215	23.19	257	7e-77	164/219	74	181/219	82	10/219	4	2
c55754_g4_i1	3.57944	5.56086	2.44405	1.1278	1.18863	1.33546	1.04492	0.664244	2.42286	3.05844	1.87241	0.583129	0.756641	4.57	5.09	2.27	0.67	0.88	544	2	544	99.82	TAIR|locus:2020407 - symbol:SRG1 "senescence-related gene 1" species:3702 "Arabidopsis thaliana" [GO:0005737 "cytoplasm" evidence=ISM] [GO:0016706 "oxidoreductase activity, acting on paired donors, with incorporation or reduction of molecular oxygen, 2-oxoglutarate as one donor, and incorporation of one atom each of oxygen into both donors" evidence=IEA;ISS] [GO:0046872 "metal ion binding" eviden…	358	103	283	50.56	302	4e-101	160/181	88	172/181	95	0/181	0	2
c56307_g1_i1	11.0338	2.57609	5.0043	1.15221	4.39952	3.61493	3.99225	3.09673	6.46007	4.3614	5.31939	2.99622	3.20062	91.06	14.06	35.61	8.72	9.95	3408	1813	3060	36.62	TAIR|locus:505006483 - symbol:AT4G16563 "AT4G16563" species:3702 "Arabidopsis thaliana" [GO:0004190 "aspartic-type endopeptidase activity" evidence=IEA] [GO:0005576 "extracellular region" evidence=ISM] [GO:0006508 "proteolysis" evidence=IEA;ISS] [GO:0009505 "plant-type cell wall" evidence=IDA] InterPro:IPR001461 InterPro:IPR001969 PROSITE:PS00141 Proteomes:UP000006548 EMBL:CP002687 GO:GO:0004190 …	499	72	498	85.57	613	0	380/427	88	400/427	93	11/427	2	1
c50897_g1_i1	2.83938	9.81527	7.80657	-1.03716	0.50322	0.725596	0.68996	0.123618	1.65828	3.44773	3.1174	0.152706	0.10007	2.23	7	6.82	0.15	0.09	873	758	225	61.17	TAIR|locus:2045477 - symbol:AT2G32030 species:3702 "Arabidopsis thaliana" [GO:0005737 "cytoplasm" evidence=ISM] [GO:0008080 "N-acetyltransferase activity" evidence=IEA;ISS] [GO:0008152 "metabolic process" evidence=ISS] [GO:0002679 "respiratory burst involved in defense response" evidence=RCA] [GO:0009693 "ethylene biosynthetic process" evidence=RCA] [GO:0009723 "response to ethylene" evidence=RCA…	188	1	181	96.28	320	1e-108	156/181	86	169/181	93	3/181	1	-2
c61851_g2_i2	-2.33454	-6.73261	-5.36632	-1.14981	3.38522	2.29539	2.568	3.94961	2.82845	1.30043	1.62766	4.05159	3.85019	6.39	0.94	1.75	19.09	16.04	944	863	312	58.47	TAIR|locus:2179919 - symbol:LDA "AT5G04360" species:3702 "Arabidopsis thaliana" [GO:0004556 "alpha-amylase activity" evidence=ISS] [GO:0005886 "plasma membrane" evidence=ISM] [GO:0005975 "carbohydrate metabolic process" evidence=ISS] [GO:0005983 "starch catabolic process" evidence=IEA;IMP;TAS] [GO:0019252 "starch biosynthetic process" evidence=IEA;RCA;IMP] [GO:0043169 "cation binding" evidence=IE…	965	781	965	19.17	322	2e-100	161/185	87	168/185	90	1/185	0	-1
c56560_g1_i1	-4.66501	1.73857	-1.4104	1.39711	3.81362	5.4675	4.82866	5.31884	2.8612	5.88099	4.58697	5.08308	5.56553	6.57	42.74	21.1	39.81	54.11	975	70	975	92.92	TAIR|locus:2089955 - symbol:AT3G21690 "AT3G21690" species:3702 "Arabidopsis thaliana" [GO:0005215 "transporter activity" evidence=ISS] [GO:0005886 "plasma membrane" evidence=ISM] [GO:0006855 "drug transmembrane transport" evidence=IEA] [GO:0015238 "drug transmembrane transporter activity" evidence=IEA] [GO:0015297 "antiporter activity" evidence=IEA;ISS] [GO:0016020 "membrane" evidence=ISS] [GO:00…	506	1	304	60.08	525	0	286/304	94	295/304	97	2/304	0	1
c47234_g1_i1	-3.72425	-1.07867	-4.84015	-1.56985	1.41921	2.60025	1.00505	2.30732	0.758497	2.5462	0.380396	2.65545	2.00482	0.7	3.27	0.24	6.73	3.79	478	2	166	34.52	TAIR|locus:2083881 - symbol:AT3G42050 species:3702 "Arabidopsis thaliana" [GO:0005634 "nucleus" evidence=ISM] [GO:0015991 "ATP hydrolysis coupled proton transport" evidence=IEA] [GO:0046961 "proton-transporting ATPase activity, rotational mechanism" evidence=IEA] [GO:0005773 "vacuole" evidence=IDA] [GO:0000325 "plant-type vacuole" evidence=IDA] [GO:0005774 "vacuolar membrane" evidence=IDA] [GO:00…	441	387	441	12.47	107	2e-26	53/55	96	55/55	100	0/55	0	2
c30133_g1_i1	4.31983	1.86069	3.49428	1.01392	2.39344	1.95768	2.29153	1.5703	3.67133	2.45619	3.36535	1.56035	1.5803	12.38	3.02	8.33	2.58	2.53	1091	131	790	60.49	TAIR|locus:2087248 - symbol:ICK3 "AT3G24810" species:3702 "Arabidopsis thaliana" [GO:0004861 "cyclin-dependent protein serine/threonine kinase inhibitor activity" evidence=IEA;ISS] [GO:0005634 "nucleus" evidence=ISM;ISS] [GO:0005654 "nucleoplasm" evidence=IEA] [GO:0007050 "cell cycle arrest" evidence=IEA;ISS] [GO:0005515 "protein binding" evidence=IPI] [GO:0045736 "negative regulation of cyclin-d…	189	1	189	100	104	5e-25	86/228	37	111/228	48	47/228	20	2
c61879_g2_i4	12.9725	12.4892	13.8284	2.50264	1.78029	1.76921	1.79878	1.21051	4.41523	4.36045	4.5074	0.717842	2.04129	21.27	14.05	19.9	0.87	3.91	1251	114	1184	85.61	UNIPROTKB|E1BYQ6 - symbol:TPR "Uncharacterized protein" species:9031 "Gallus gallus" [GO:0000122 "negative regulation of transcription from RNA polymerase II promoter" evidence=IEA] [GO:0000189 "MAPK import into nucleus" evidence=IEA] [GO:0000776 "kinetochore" evidence=IEA] [GO:0003682 "chromatin binding" evidence=IEA] [GO:0003729 "mRNA binding" evidence=IEA] [GO:0005487 "nucleocytoplasmic transp…	2136	90	442	16.53	107	2e-23	84/364	23	169/364	46	18/364	4	3
c46200_g1_i2	-18.466	-8.832	-19.4112	1.02547	0.922419	2.35221	0.730735	4.41827	0.193369	1.25743	0.121353	4.40017	4.43645	0.14	0.89	0.07	24.54	24.46	499	499	272	45.69	TAIR|locus:2089706 - symbol:ERD5 "AT3G30775" species:3702 "Arabidopsis thaliana" [GO:0004657 "proline dehydrogenase activity" evidence=ISS;IMP] [GO:0005739 "mitochondrion" evidence=ISM;IDA] [GO:0006537 "glutamate biosynthetic process" evidence=ISS] [GO:0006562 "proline catabolic process" evidence=IGI;ISS] [GO:0010133 "proline catabolic process to glutamate" evidence=IEA] [GO:0055114 "oxidation-re…	499	424	499	15.23	145	1e-39	70/76	92	74/76	97	0/76	0	-1
c57365_g1_i1	-11.2633	-7.23935	-11.3912	1.27144	0.574474	1.61758	0.521181	3.75484	0.0920405	0.72974	0.0757556	3.5856	3.93206	0.06	0.42	0.04	13.56	17.02	2326	2254	38	95.31	TAIR|locus:2084158 - symbol:SEOR1 "Sieve-Element-Occlusion-Related 1" species:3702 "Arabidopsis thaliana" [GO:0005634 "nucleus" evidence=ISM] [GO:0043621 "protein self-association" evidence=IPI] Proteomes:UP000006548 EMBL:CP002686 GO:GO:0043621 EMBL:AC009325 InterPro:IPR027944 InterPro:IPR027942 Pfam:PF14577 Pfam:PF14576 EMBL:BT008325 EMBL:HM162886 EMBL:AK228096 RefSeq:NP_186817.1 UniGene:At.1847…	740	1	740	100	1422	0	695/740	93	722/740	97	1/740	0	-1
c58047_g2_i1	7.07768	4.50616	3.21903	1.63149	3.79487	3.56135	3.37689	2.96946	5.46056	4.80919	4.32391	2.63729	3.34348	44.39	19.7	17.35	6.64	11.05	662	540	1	81.57	TAIR|locus:2165715 - symbol:BIP2 "AT5G42020" species:3702 "Arabidopsis thaliana" [GO:0005524 "ATP binding" evidence=IEA] [GO:0005783 "endoplasmic reticulum" evidence=IDA;TAS] [GO:0005788 "endoplasmic reticulum lumen" evidence=IEA;TAS] [GO:0006351 "transcription, DNA-templated" evidence=IEA] [GO:0006355 "regulation of transcription, DNA-templated" evidence=IEA] [GO:0009507 "chloroplast" evidence=I…	668	1	181	27.1	337	2e-110	172/181	95	175/181	96	1/181	0	-3
c58895_g2_i3	-9.26033	-1.22111	-24.704	-1.18478	3.68506	5.47916	2.36994	5.50149	2.41409	5.33696	0.998485	5.62516	5.38054	4.53	29.1	0.81	58.62	48.07	415				No hit
c33222_g1_i1	-4.2363	-5.386	-8.64393	-1.00403	7.15092	6.94778	6.5291	8.26486	6.18496	5.83855	5.15607	8.26776	8.26196	75.12	41.37	31.77	410.48	358.88	953	626	192	45.65	TAIR|locus:2053185 - symbol:OEP16-1 "outer plastid envelope protein 16-1" species:3702 "Arabidopsis thaliana" [GO:0009507 "chloroplast" evidence=ISM;IDA] [GO:0015031 "protein transport" evidence=ISS] [GO:0015288 "porin activity" evidence=IEA] [GO:0015450 "P-P-bond-hydrolysis-driven protein transmembrane transporter activity" evidence=ISS] [GO:0034426 "etioplast membrane" evidence=IEA] [GO:0046930…	148	1	145	97.97	207	1e-64	130/145	89	138/145	95	0/145	0	-1
c53608_g2_i3	-3.84642	-2.32293	-4.57243	-1.90007	2.65601	3.13354	2.47113	3.30464	1.85644	2.584	1.60699	3.79995	2.87389	2.72	3.38	1.71	15.9	7.82	1059	2	1057	99.72	TAIR|locus:2061221 - symbol:HSPRO2 "AT2G40000" species:3702 "Arabidopsis thaliana" [GO:0005737 "cytoplasm" evidence=IEA] [GO:0005739 "mitochondrion" evidence=ISM] [GO:0005515 "protein binding" evidence=IPI] [GO:0009751 "response to salicylic acid" evidence=IEP] [GO:0009816 "defense response to bacterium, incompatible interaction" evidence=IMP] [GO:0006979 "response to oxidative stress" evidence=I…	435	43	401	82.53	628	0	317/359	88	333/359	92	7/359	1	2
c61004_g1_i5	-1.90646	-3.08667	-1.78344	-4.89725	5.69296	5.3024	5.74493	4.89917	5.2465	4.55135	5.34273	6.1774	3.88543	38.44	16.28	36.3	86.7	16.47	1895	328	1428	58.1	TAIR|locus:2091642 - symbol:GOX1 "AT3G14420" species:3702 "Arabidopsis thaliana" [GO:0009854 "oxidative photosynthetic carbon pathway" evidence=IEA] [GO:0010181 "FMN binding" evidence=IEA] [GO:0016491 "oxidoreductase activity" evidence=IEA] [GO:0052852 "very-long-chain-(S)-2-hydroxy-acid oxidase activity" evidence=IEA] [GO:0052853 "long-chain-(S)-2-hydroxy-long-chain-acid oxidase activity" eviden…	367	1	367	100	673	0	365/367	99	366/367	99	0/367	0	1
c54770_g2_i1	1.58285	-1.44524	7.18538	1.07902	4.686	4.09217	5.61147	4.42096	5.02896	3.83513	7.2115	4.36644	4.47616	32.93	9.46	131.91	23.92	25.15	1263	745	149	47.27	TAIR|locus:2015489 - symbol:NRS/ER "AT1G63000" species:3702 "Arabidopsis thaliana" [GO:0019305 "dTDP-rhamnose biosynthetic process" evidence=IEA;IDA] [GO:0045226 "extracellular polysaccharide biosynthetic process" evidence=IEA] [GO:0055114 "oxidation-reduction process" evidence=IEA] [GO:0071555 "cell wall organization" evidence=IEA] [GO:0008830 "dTDP-4-dehydrorhamnose 3,5-epimerase activity" evid…	301	103	301	66.11	397	3e-158	196/199	98	199/199	100	0/199	0	-3
c55030_g1_i1	1.19039	4.03144	1.26009	1.20838	0.233716	0.548101	0.257077	0.240094	0.391101	2.15096	0.473193	0.139665	0.412738	0.31	2.28	0.31	0.14	0.42	1684	223	1431	71.79	TAIR|locus:2008895 - symbol:LRX1 "AT1G12040" species:3702 "Arabidopsis thaliana" [GO:0005576 "extracellular region" evidence=IEA] [GO:0009927 "histidine phosphotransfer kinase activity" evidence=NAS] [GO:0071555 "cell wall organization" evidence=IEA] [GO:0000904 "cell morphogenesis involved in differentiation" evidence=IMP] [GO:0009505 "plant-type cell wall" evidence=IDA] [GO:0009826 "unidimensio…	744	30	421	52.69	581	0	302/403	74	330/403	81	11/403	2	1
c55163_g1_i1	-4.81225	-3.77296	-1.68073	-1.04177	4.50151	4.72131	5.3878	5.74575	3.50863	3.85965	5.02626	5.77534	5.71631	10.9	9.64	28.96	64.99	59.62	816	685	269	51.1	TAIR|locus:2026257 - symbol:AT1G62790 "AT1G62790" species:3702 "Arabidopsis thaliana" [GO:0006869 "lipid transport" evidence=ISS] [GO:0008289 "lipid binding" evidence=ISS] [GO:0031225 "anchored component of membrane" evidence=TAS] EMBL:CP002684 Proteomes:UP000006548 InterPro:IPR016140 SMART:SM00499 SUPFAM:SSF47699 GO:GO:0031225 UniGene:At.24097 Pfam:PF14368 EMBL:BT011764 EMBL:BT012377 EMBL:AK2297…	150	5	140	90.67	175	7e-53	94/139	67	109/139	78	3/139	2	-3
c57620_g1_i1	-4.6212	-2.158	-2.24419	-1.05073	1.05527	2.00111	1.96361	2.59551	0.423185	1.52176	1.46526	2.63145	2.56007	0.34	1.22	1.46	6.61	6.08	1001	118	576	45.85	TAIR|locus:2035444 - symbol:SAUR53 "AT1G19840" species:3702 "Arabidopsis thaliana" [GO:0003674 "molecular_function" evidence=ND] [GO:0005739 "mitochondrion" evidence=ISM] [GO:0009733 "response to auxin" evidence=ISS] Pfam:PF02519 EMBL:CP002684 Proteomes:UP000006548 EMBL:AC007797 InterPro:IPR003676 HOGENOM:HOG000238628 KO:K14488 PIR:F86331 RefSeq:NP_173413.1 UniGene:At.65917 STRING:3702.AT1G19840.…	153	1	153	100	236	1e-75	144/153	94	149/153	97	0/153	0	1
c60337_g1_i1	-5.96622	-2.77318	-6.97218	-1.35628	2.78197	3.54288	2.6001	4.12857	1.77743	2.8827	1.55263	4.35424	3.91459	2.52	4.38	1.61	23.7	16.84	3124	2826	253	82.39	TAIR|locus:2016179 - symbol:TPS8 "trehalose-6-phosphatase synthase S8" species:3702 "Arabidopsis thaliana" [GO:0005634 "nucleus" evidence=ISM] [GO:0005992 "trehalose biosynthetic process" evidence=IEA] [GO:0016757 "transferase activity, transferring glycosyl groups" evidence=ISS] [GO:0003825 "alpha,alpha-trehalose-phosphate synthase (UDP-forming) activity" evidence=IGI;IMP] [GO:0004805 "trehalose…	856	1	856	100	1587	0	792/859	92	821/859	95	4/859	0	-2
c60432_g2_i2	3.63261	5.2623	3.86891	-1.11864	2.36589	2.5415	2.39666	1.52878	3.4728	4.00749	3.56372	1.61179	1.45005	10.58	10.74	9.75	2.72	2.21	5664	2186	1422	13.51	UNIPROTKB|Q8HCQ4 - symbol:orfX "Uncharacterized protein" species:39947 "Oryza sativa Japonica Group" [GO:0005739 "mitochondrion" evidence=IC] InterPro:IPR002033 Pfam:PF00902 PRINTS:PR01840 GO:GO:0016021 GO:GO:0005739 Proteomes:UP000000763 EMBL:BA000029 TIGRFAMs:TIGR00945 PANTHER:PTHR30371:SF0 RefSeq:YP_002000561.1 GeneID:6450197 KEGG:osa:6450197 Gramene:Q8HCQ4 InParanoid:Q8HCQ4 Uniprot:Q8HCQ4	269	13	265	94.05	382	5e-119	227/255	89	232/255	90	2/255	0	-2
c60476_g1_i3	-4.87622	-4.17952	-4.55669	-1.36052	1.58438	1.78857	1.6772	2.86578	0.810688	1.03311	0.908464	3.09645	2.65229	0.76	0.67	0.71	9.42	6.53	969	969	232	76.16	TAIR|locus:2151276 - symbol:AT5G02940 species:3702 "Arabidopsis thaliana" [GO:0005634 "nucleus" evidence=ISM] [GO:0006813 "potassium ion transport" evidence=IEA] [GO:0008324 "cation transmembrane transporter activity" evidence=IEA] [GO:0016021 "integral component of membrane" evidence=IEA] [GO:0009941 "chloroplast envelope" evidence=IDA] [GO:0009507 "chloroplast" evidence=IDA] [GO:0000023 "maltos…	813	558	813	31.49	412	9e-136	215/256	83	232/256	90	10/256	3	-1
c57484_g1_i1	-2.76829	-5.85172	-3.89209	-1.29167	4.48689	3.79859	4.18763	5.09314	3.81211	2.73224	3.32056	5.2811	4.91186	13.74	3.85	8.03	45.82	34.27	1518	100	1290	78.46	TAIR|locus:2041599 - symbol:AT2G42690 "AT2G42690" species:3702 "Arabidopsis thaliana" [GO:0004806 "triglyceride lipase activity" evidence=ISS] [GO:0006629 "lipid metabolic process" evidence=ISS] [GO:0009507 "chloroplast" evidence=ISM;IDA] [GO:0016042 "lipid catabolic process" evidence=IEA] [GO:0005737 "cytoplasm" evidence=IDA] [GO:0008970 "phosphatidylcholine 1-acylhydrolase activity" evidence=ID…	412	1	399	96.84	772	0	375/399	93	386/399	96	2/399	0	1
c53278_g2_i1	-5.37031	-1.53517	-3.70531	-1.55563	1.30094	2.66379	1.81488	2.65305	0.565872	2.37248	1.10128	2.99088	2.35338	0.48	2.8	0.93	8.69	5.12	1986	111	1829	86.56	TAIR|locus:2135212 - symbol:GGT1 "AT4G39640" species:3702 "Arabidopsis thaliana" [GO:0003840 "gamma-glutamyltransferase activity" evidence=IEA;ISS] [GO:0005576 "extracellular region" evidence=ISM] [GO:0036374 "glutathione hydrolase activity" evidence=IEA] [GO:0006751 "glutathione catabolic process" evidence=IDA] [GO:0006979 "response to oxidative stress" evidence=RCA;IDA] [GO:0016756 "glutathione…	572	1	572	100	1014	0	525/573	91	546/573	95	1/573	0	3
c60081_g2_i1	-5.05337	-4.52124	-3.86395	-1.9697	0.659386	0.915305	1.18607	1.96142	0.173193	0.33372	0.560364	2.51044	1.53247	0.12	0.17	0.38	5.99	2.41	554	551	402	27.08	TAIR|locus:2177202 - symbol:AT5G39000 "AT5G39000" species:3702 "Arabidopsis thaliana" [GO:0001653 "peptide receptor activity" evidence=IBA] [GO:0004675 "transmembrane receptor protein serine/threonine kinase activity" evidence=IBA] [GO:0005576 "extracellular region" evidence=ISM] [GO:0005886 "plasma membrane" evidence=IBA] [GO:0009506 "plasmodesma" evidence=IBA] [GO:0009755 "hormone-mediated sign…	873	824	873	5.73	79	1e-15	37/50	74	41/50	82	0/50	0	-1
c41878_g1_i1	-8.55322	-11.2496	1.00267	1.12301	1.32162	0.574333	3.58576	3.66657	0.487373	0.0920405	3.58768	3.58384	3.75121	0.4	0.05	9.92	13.54	14.91	754	634	392	32.23	TAIR|locus:2008880 - symbol:ELP "AT1G12090" species:3702 "Arabidopsis thaliana" [GO:0006869 "lipid transport" evidence=ISS] [GO:0008289 "lipid binding" evidence=ISS] [GO:0000271 "polysaccharide biosynthetic process" evidence=RCA] [GO:0007389 "pattern specification process" evidence=RCA] [GO:0008361 "regulation of cell size" evidence=RCA] [GO:0009825 "multidimensional cell growth" evidence=RCA] [G…	137	57	137	59.12	162	3e-48	76/81	93	81/81	100	0/81	0	-1
c55115_g3_i1	-5.82395	-2.16021	-6.76498	-1.34252	0.968338	2.24555	0.563697	2.64786	0.326848	1.75767	0.110761	2.86885	2.4439	0.25	1.56	0.06	7.92	5.52	2516	102	2204	83.59	TAIR|locus:2200575 - symbol:AT1G26730 "AT1G26730" species:3702 "Arabidopsis thaliana" [GO:0005802 "trans-Golgi network" evidence=IBA] [GO:0005886 "plasma membrane" evidence=ISM;IDA] [GO:0006817 "phosphate ion transport" evidence=RCA;IBA] [GO:0015114 "phosphate ion transmembrane transporter activity" evidence=IBA] [GO:0016021 "integral component of membrane" evidence=IEA;ISS] [GO:0016036 "cellular…	750	1	712	94.93	1127	0	574/712	80	639/712	89	11/712	1	3
c55556_g1_i1	4.86811	2.47426	5.79417	1.24805	3.8747	3.49057	3.96753	3.05337	5.18108	4.20471	5.43232	2.89771	3.21739	36.67	12.5	38.99	8.1	10.08	2163	1850	372	68.38	TAIR|locus:2129281 - symbol:AT4G13990 "AT4G13990" species:3702 "Arabidopsis thaliana" [GO:0003824 "catalytic activity" evidence=ISS] [GO:0005794 "Golgi apparatus" evidence=ISM] [GO:0008150 "biological_process" evidence=ND] [GO:0016020 "membrane" evidence=ISS] [GO:0016740 "transferase activity" evidence=IEA] [GO:0005618 "cell wall" evidence=IDA] Pfam:PF03016 Proteomes:UP000006548 GO:GO:0005618 EMB…	521	1	520	99.81	821	0	433/520	83	462/520	88	27/520	5	-2
c61952_g2_i1	-6.01453	-8.14436	-5.09312	1.48191	3.10969	2.76243	3.28462	4.93807	2.07403	1.63668	2.31394	4.66249	5.22995	3.35	1.38	3.42	29.4	43.05	771	208	771	73.15	TAIR|locus:2093019 - symbol:SGP2 "AT3G21700" species:3702 "Arabidopsis thaliana" [GO:0003924 "GTPase activity" evidence=IBA] [GO:0006886 "intracellular protein transport" evidence=IBA] [GO:0012505 "endomembrane system" evidence=IBA] [GO:0032482 "Rab protein signal transduction" evidence=IBA] [GO:0090404 "pollen tube tip" evidence=IDA] [GO:0015824 "proline transport" evidence=RCA] [GO:0016192 "ves…	292	1	196	67.12	200	8e-61	144/196	73	167/196	85	8/196	4	1
c48511_g1_i2	-3.42512	-4.6964	-3.77157	1.01763	1.28748	0.735452	1.14749	2.46471	0.67598	0.220579	0.536971	2.45214	2.47735	0.6	0.11	0.36	5.73	5.68	2224	991	1923	41.95	TAIR|locus:2832461 - symbol:AT5G50640 "AT5G50640" species:3702 "Arabidopsis thaliana" [GO:0016021 "integral component of membrane" evidence=IEA] [GO:0030554 "adenyl nucleotide binding" evidence=IEA] InterPro:IPR000270 Pfam:PF00564 SMART:SM00666 InterPro:IPR000644 GO:GO:0016021 Proteomes:UP000006548 EMBL:CP002688 Pfam:PF00571 SMART:SM00116 PROSITE:PS51371 EMBL:AB023037 RefSeq:NP_568736.1 RefSeq:NP…	548	238	548	56.75	509	0	280/311	90	298/311	95	0/311	0	1
c31825_g1_i1	4.51343	9.00362	5.23143	3.98208	1.79768	2.05951	1.85676	1.74599	3.18794	4.18422	3.40092	1.01371	3.00724	8.51	12.29	8.57	1.37	8.66	284				No hit
c59412_g1_i2	2.65102	6.92394	2.89092	-1.17253	2.53434	3.01524	2.58142	1.80838	3.33338	4.71843	3.45837	1.92684	1.69721	9.54	18.43	8.98	3.66	2.84	543	2	142	25.97	TAIR|locus:2184926 - symbol:AT5G11090 "AT5G11090" species:3702 "Arabidopsis thaliana" [GO:0003674 "molecular_function" evidence=ND] [GO:0005634 "nucleus" evidence=ISM] [GO:0008150 "biological_process" evidence=ND] Proteomes:UP000006548 EMBL:CP002688 EMBL:AL391222 EMBL:AY087222 EMBL:BT004808 EMBL:AK227734 PIR:T51798 RefSeq:NP_196670.1 UniGene:At.28073 ProteinModelPortal:Q9FY56 IntAct:Q9FY56 STRING…	217	170	216	21.66	92.8	1e-21	44/47	93	46/47	97	0/47	0	2
c53221_g1_i1	-25.1822	-43.3001	-36.7442	1.18928	2.8834	1.89652	2.24179	6.1563	1.3782	0.596232	0.833084	6.03253	6.28262	1.64	0.33	0.63	78.06	87.49	742	617	3	82.88	TAIR|locus:2165061 - symbol:MIOX5 "AT5G56640" species:3702 "Arabidopsis thaliana" [GO:0005506 "iron ion binding" evidence=IEA] [GO:0005737 "cytoplasm" evidence=ISM;IEA] [GO:0019310 "inositol catabolic process" evidence=IEA] [GO:0019853 "L-ascorbic acid biosynthetic process" evidence=IEA] [GO:0050113 "inositol oxygenase activity" evidence=IEA] [GO:0055114 "oxidation-reduction process" evidence=IEA…	314	1	209	66.56	325	1e-109	160/209	76	175/209	83	4/209	1	-3
c18271_g1_i1	7.81644	6.15112	10.5524	-1.77977	4.51517	4.38824	4.6693	2.82299	6.23581	5.89015	6.66881	3.2693	2.43761	78.1	43.03	92.42	10.73	5.49	1784	1364	135	68.95	TAIR|locus:2077452 - symbol:AT3G07870 "AT3G07870" species:3702 "Arabidopsis thaliana" [GO:0003674 "molecular_function" evidence=ND] [GO:0005634 "nucleus" evidence=ISM] [GO:0008150 "biological_process" evidence=ND] [GO:0009506 "plasmodesma" evidence=IDA] InterPro:IPR001810 Pfam:PF00646 PROSITE:PS50181 SMART:SM00256 Proteomes:UP000006548 GO:GO:0009506 EMBL:CP002686 SUPFAM:SSF81383 EMBL:AC013483 Int…	417	1	414	99.28	651	0	351/417	84	377/417	90	10/417	2	-1
c48580_g1_i1	1.06822	10.1431	2.21967	-1.04544	0.77762	1.72625	1.17324	0.698684	0.82668	4.07389	1.88182	0.731473	0.667365	0.78	11.28	2.29	0.89	0.75	1033				No hit
c57458_g1_i7	4.02239	3.94935	3.54888	1	0.614635	0.610898	0.588627	0.173193	2.18125	2.15481	2.00056	0.173193	0.173193	3.7	2.29	2.58	0.17	0.16	591	149	589	74.62	TAIR|locus:2018349 - symbol:AT1G04350 species:3702 "Arabidopsis thaliana" [GO:0005737 "cytoplasm" evidence=ISM] [GO:0016706 "oxidoreductase activity, acting on paired donors, with incorporation or reduction of molecular oxygen, 2-oxoglutarate as one donor, and incorporation of one atom each of oxygen into both donors" evidence=IEA;ISS] [GO:0046872 "metal ion binding" evidence=IEA] [GO:0055114 "ox…	360	1	147	40.83	241	4e-77	117/147	79	131/147	89	0/147	0	2
c49606_g1_i1	-9.81591	1.30528	-9.0872	-1.25672	0.558351	3.57418	0.829879	3.21812	0.0920405	3.77152	0.203326	3.38716	3.0575	0.06	8.99	0.12	11.71	8.97	571	517	374	25.22	TAIR|locus:504956071 - symbol:AT2G27535 species:3702 "Arabidopsis thaliana" [GO:0005634 "nucleus" evidence=ISM] [GO:0022625 "cytosolic large ribosomal subunit" evidence=IDA] Proteomes:UP000006548 EMBL:CP002685 GO:GO:0022625 EMBL:AY070409 EMBL:AY096588 RefSeq:NP_850105.1 UniGene:At.28365 EnsemblPlants:AT2G27535.1 GeneID:817300 KEGG:ath:AT2G27535 TAIR:AT2G27535 eggNOG:NOG329981 HOGENOM:HOG000150650…	81	6	57	64.2	38.1	0.006	24/52	46	33/52	63	4/52	7	-1
c50427_g1_i1	21.4297	6.64275	10.6729	1.01912	1.42821	1.15241	1.27129	0.434646	4.84274	3.15298	3.83708	0.421202	0.44852	28.89	5.5	11.97	0.45	0.46	1016	652	2	64.07	TAIR|locus:2077407 - symbol:QRT2 "AT3G07970" species:3702 "Arabidopsis thaliana" [GO:0004650 "polygalacturonase activity" evidence=ISS;IDA] [GO:0005576 "extracellular region" evidence=ISM;IEA] [GO:0005618 "cell wall" evidence=IEA] [GO:0005975 "carbohydrate metabolic process" evidence=ISS] [GO:0009830 "cell wall modification involved in abscission" evidence=TAS] [GO:0009901 "anther dehiscence" evi…	439	1	246	56.04	250	3e-77	136/247	55	161/247	65	31/247	12	-2
c50735_g1_i1	-5.15752	-7.2768	-6.25094	-3.60225	1.37557	0.635128	1.02986	1.85592	0.631184	0.134558	0.353789	2.99786	1.14897	0.55	0.07	0.22	8.73	1.56	1019	1	405	39.74	TAIR|locus:2116377 - symbol:SHV3 "SHAVEN 3" species:3702 "Arabidopsis thaliana" [GO:0005886 "plasma membrane" evidence=ISM;IDA] [GO:0006071 "glycerol metabolic process" evidence=IEA;ISS] [GO:0008889 "glycerophosphodiester phosphodiesterase activity" evidence=IEA;ISS] [GO:0016301 "kinase activity" evidence=ISS] [GO:0009932 "cell tip growth" evidence=RCA;IMP] [GO:0010053 "root epidermal cell differ…	759	623	752	17.13	165	6e-44	103/135	76	113/135	83	5/135	3	1
c52596_g2_i2	-37.7683	-43.9191	-32.9618	-7.156	3.18049	2.94082	3.38217	5.12748	1.50083	1.28316	1.69721	6.73994	3.90078	1.88	0.92	1.89	127.85	16.66	1196	257	1033	64.97	TAIR|locus:2185460 - symbol:CA2 "AT5G14740" species:3702 "Arabidopsis thaliana" [GO:0004089 "carbonate dehydratase activity" evidence=IEA;ISS] [GO:0005829 "cytosol" evidence=IEA;IDA] [GO:0008270 "zinc ion binding" evidence=IEA;ISS] [GO:0009507 "chloroplast" evidence=ISM;IDA] [GO:0009570 "chloroplast stroma" evidence=IEA;IDA] [GO:0015976 "carbon utilization" evidence=IEA;ISS] [GO:0031969 "chloropl…	331	73	331	78.25	445	7e-154	241/259	93	250/259	96	0/259	0	2
c54130_g1_i19	-4.1893	-2.11598	-2.57894	-2.51478	0.491098	1.54493	1.32863	1.35808	0.110761	1.09614	0.810688	2.17747	0.847035	0.07	0.73	0.61	4.56	1.02	526				No hit
c45216_g1_i1	-34.7423	-67.246	-45.3386	1.55297	3.25829	2.05683	2.83591	7.01289	1.58394	0.631184	1.19989	6.70256	7.33759	2.06	0.35	1.06	124.94	182.12	267	2	265	98.88	TAIR|locus:2058309 - symbol:AT2G04570 "AT2G04570" species:3702 "Arabidopsis thaliana" [GO:0005576 "extracellular region" evidence=ISM;IEA] [GO:0016042 "lipid catabolic process" evidence=IEA] [GO:0016788 "hydrolase activity, acting on ester bonds" evidence=IEA] [GO:0052689 "carboxylic ester hydrolase activity" evidence=ISS] InterPro:IPR001087 Pfam:PF00657 InterPro:IPR013831 Proteomes:UP000006548 G…	350	134	220	24.86	158	8e-47	78/88	88	82/88	93	1/88	1	2
c56666_g1_i1	-16.9604	-13.2173	-19.3317	1.18229	4.03493	4.31766	3.87832	6.68399	2.48019	2.83993	2.29139	6.56429	6.80587	4.8	4.23	3.35	112.98	125.37	2062	1	1884	91.37	TAIR|locus:2096549 - symbol:HA8 "AT3G42640" species:3702 "Arabidopsis thaliana" [GO:0005524 "ATP binding" evidence=IEA] [GO:0005737 "cytoplasm" evidence=ISM] [GO:0006754 "ATP biosynthetic process" evidence=IEA] [GO:0008553 "hydrogen-exporting ATPase activity, phosphorylative mechanism" evidence=IEA] [GO:0016021 "integral component of membrane" evidence=IEA] [GO:0016887 "ATPase activity" evidence=…	948	321	948	66.24	1145	0	604/628	96	621/628	98	0/628	0	1
c51325_g1_i1	20.0961	14.0049	15.5247	-1.22108	2.37608	2.25807	2.29236	0.894065	5.37852	4.85754	5.00618	1.04968	0.761518	41.99	20.41	28.53	1.44	0.89	1329	1226	570	49.44	TAIR|locus:2064584 - symbol:AT2G42030 species:3702 "Arabidopsis thaliana" [GO:0005634 "nucleus" evidence=ISM] [GO:0008270 "zinc ion binding" evidence=IEA;ISS] InterPro:IPR001841 PROSITE:PS50089 SMART:SM00184 InterPro:IPR013083 Prosite:PS00518 Proteomes:UP000006548 EMBL:CP002685 GO:GO:0008270 EMBL:U90439 Gene3D:3.30.40.10 InterPro:IPR017907 EMBL:AY058184 EMBL:AY072117 EMBL:AY096666 PIR:A84849 RefS…	425	1	274	64.47	134	2e-33	110/274	40	139/274	50	55/274	20	-2
c58988_g1_i1	6.98895	148.605	60.2896	1.24446	1.26675	1.93755	1.76629	0.625549	3.29245	7.70271	6.40121	0.487373	0.8029	9.24	159.41	77.44	0.54	0.95	823	277	780	61.24	TAIR|locus:2028471 - symbol:AT1G48990 "AT1G48990" species:3702 "Arabidopsis thaliana" [GO:0003674 "molecular_function" evidence=ND] [GO:0005739 "mitochondrion" evidence=ISM] [GO:0012511 "monolayer-surrounded lipid storage body" evidence=IEA] [GO:0016020 "membrane" evidence=ISS] [GO:0016021 "integral component of membrane" evidence=IEA] [GO:0019915 "lipid storage" evidence=ISS] InterPro:IPR000136 …	169	1	169	100	197	5e-61	141/169	83	151/169	89	1/169	0	1
c53500_g1_i1	-7.81949	-1.15606	-1.82252	1.40975	3.23151	4.93359	4.58595	5.28123	2.07224	4.83009	4.17338	5.03931	5.53475	3.34	20.02	15.51	38.63	53.07	1283	295	1281	76.93	TAIR|locus:2126036 - symbol:AT4G00350 "AT4G00350" species:3702 "Arabidopsis thaliana" [GO:0005215 "transporter activity" evidence=ISS] [GO:0005886 "plasma membrane" evidence=ISM] [GO:0006855 "drug transmembrane transport" evidence=IEA] [GO:0015238 "drug transmembrane transporter activity" evidence=IEA] [GO:0015297 "antiporter activity" evidence=IEA;ISS] [GO:0016020 "membrane" evidence=ISS] [GO:00…	542	69	397	60.7	465	2e-158	225/329	68	273/329	82	0/329	0	1
c55236_g1_i1	-1.85062	4.43868	1.30121	-1.62225	1.53897	2.9298	2.22759	1.66047	1.15774	4.19588	2.4256	2.04575	1.34775	1.25	12.43	3.79	4.06	1.97	862				No hit
c62167_g3_i1	3.10471	7.68457	4.7519	2.73366	2.57754	3.01839	2.79325	2.50943	3.52122	4.82873	4.13527	1.88676	3.33759	11	20.01	15.09	3.52	11.01	664	662	3	99.4	TAIR|locus:2182870 - symbol:EMS1 "AT5G07280" species:3702 "Arabidopsis thaliana" [GO:0001653 "peptide receptor activity" evidence=IBA] [GO:0004675 "transmembrane receptor protein serine/threonine kinase activity" evidence=IBA] [GO:0005886 "plasma membrane" evidence=IBA] [GO:0009506 "plasmodesma" evidence=IBA] [GO:0009507 "chloroplast" evidence=ISM] [GO:0009755 "hormone-mediated signaling pathway"…	1192	799	1031	19.55	325	7e-102	173/233	74	189/233	81	13/233	5	-3
c56745_g1_i2	-4.30449	-1.33096	-5.0245	-1.11897	1.69508	2.83468	1.48091	2.96621	0.942562	2.63593	0.719423	3.0484	2.88623	0.93	3.54	0.52	9.08	7.89	1442	929	198	50.76	TAIR|locus:2120056 - symbol:BT5 "AT4G37610" species:3702 "Arabidopsis thaliana" [GO:0003712 "transcription cofactor activity" evidence=IEA] [GO:0004402 "histone acetyltransferase activity" evidence=IEA] [GO:0005634 "nucleus" evidence=ISM;IEA] [GO:0008270 "zinc ion binding" evidence=IEA] [GO:0016567 "protein ubiquitination" evidence=IEA] [GO:0006355 "regulation of transcription, DNA-templated" evi…	368	119	361	66.03	327	1e-110	155/245	63	189/245	77	3/245	1	-1
c31424_g2_i1	-65.6996	-67.4671	-68.2552	1.24706	0.751129	0.573962	0.476157	6.2871	0.0920405	0.0537423	0.0369871	6.12985	6.44839	0.06	0.03	0.02	83.7	97.69	1250	2	985	78.72	TAIR|locus:2019564 - symbol:GLOX1 "AT1G67290" species:3702 "Arabidopsis thaliana" [GO:0003674 "molecular_function" evidence=ND] [GO:0005576 "extracellular region" evidence=ISM] [GO:0008150 "biological_process" evidence=ND] EMBL:CP002684 Proteomes:UP000006548 Gene3D:2.60.40.10 InterPro:IPR013783 InterPro:IPR014756 SUPFAM:SSF81296 Gene3D:2.130.10.80 InterPro:IPR015916 InterPro:IPR011043 SUPFAM:SSF5…	615	286	615	53.66	527	0	272/330	82	298/330	90	2/330	0	2
c38252_g1_i1	3.00515	3.13615	4.16231	1.31553	2.75572	2.77879	2.92724	2.26323	3.66147	3.72303	4.13142	2.07403	2.46968	12.29	8.66	15.04	4.17	5.64	1165	149	1165	87.3	TAIR|locus:2052080 - symbol:PS2 "AT2G29900" species:3702 "Arabidopsis thaliana" [GO:0000139 "Golgi membrane" evidence=IEA] [GO:0004175 "endopeptidase activity" evidence=IBA] [GO:0005634 "nucleus" evidence=IBA] [GO:0005789 "endoplasmic reticulum membrane" evidence=IEA] [GO:0005887 "integral component of plasma membrane" evidence=IBA] [GO:0007219 "Notch signaling pathway" evidence=IEA] [GO:0008152 …	397	1	337	84.89	410	3e-139	309/339	91	318/339	93	2/339	0	2
c60528_g2_i9	4.42266	4.97796	9.16297	1.00559	1.86348	1.91218	2.14592	1.0816	3.2225	3.39314	4.27341	1.07759	1.08563	8.73	6.7	16.65	1.49	1.44	671	441	671	34.43	TAIR|locus:2182988 - symbol:AT5G18550 "AT5G18550" species:3702 "Arabidopsis thaliana" [GO:0003676 "nucleic acid binding" evidence=ISS] [GO:0003677 "DNA binding" evidence=IEA] [GO:0005634 "nucleus" evidence=ISM;IEA] [GO:0008150 "biological_process" evidence=ND] [GO:0046872 "metal ion binding" evidence=IEA] [GO:0006355 "regulation of transcription, DNA-templated" evidence=RCA] InterPro:IPR000571 Pf…	465	3	79	16.56	115	2e-28	59/77	76	62/77	80	0/77	0	3
c60844_g3_i1	-4.03642	-3.15646	-3.74165	1.36379	3.14321	3.37754	3.21729	4.52525	2.2939	2.64867	2.4033	4.30698	4.75459	4.09	3.58	3.72	22.94	30.76	479				No hit
c56008_g1_i3	4.92184	2.31885	2.79131	1.73129	2.99727	2.59737	2.7014	2.42438	4.35977	3.27399	3.54152	2.06058	2.85242	20.42	6.06	9.58	4.12	7.69	6415	317	4729	68.79	TAIR|locus:2020235 - symbol:ABCC5 "AT1G04120" species:3702 "Arabidopsis thaliana" [GO:0005524 "ATP binding" evidence=IEA] [GO:0005886 "plasma membrane" evidence=ISM] [GO:0008559 "xenobiotic-transporting ATPase activity" evidence=IEA] [GO:0016021 "integral component of membrane" evidence=IEA] [GO:0042626 "ATPase activity, coupled to transmembrane movement of substances" evidence=IEA;ISS] [GO:00550…	1514	7	1508	99.21	1367	0	736/1512	48	1020/1512	67	51/1512	3	2
c48366_g1_i3	-11.0387	-5.82521	-11.7791	-1.68273	1.49572	2.43828	1.36404	3.62611	0.556388	1.47858	0.462733	4.02089	3.27009	0.47	1.16	0.3	18.68	10.49	1206	1063	527	44.53	TAIR|locus:2133387 - symbol:AT4G01600 "AT4G01600" species:3702 "Arabidopsis thaliana" [GO:0003674 "molecular_function" evidence=ND] [GO:0005634 "nucleus" evidence=ISM] Proteomes:UP000006548 EMBL:CP002687 EMBL:AL161492 InterPro:IPR004182 Pfam:PF02893 SMART:SM00568 HOGENOM:HOG000239286 EMBL:BT015153 EMBL:BT015662 PIR:G85020 RefSeq:NP_001031570.1 RefSeq:NP_192070.1 UniGene:At.34402 SMR:Q9M122 PRIDE:…	233	3	178	75.54	259	2e-90	136/182	74	151/182	82	9/182	4	-3
c50090_g1_i2	-5.92159	4.1526	1.29704	1.10851	1.53534	4.18671	3.46637	3.35732	0.717842	5.33784	3.65905	3.28383	3.43245	0.65	29.11	10.46	10.85	11.8	888	68	685	69.59	TAIR|locus:2050492 - symbol:AT2G44300 species:3702 "Arabidopsis thaliana" [GO:0005886 "plasma membrane" evidence=ISM;IDA] [GO:0006869 "lipid transport" evidence=IEA] [GO:0008289 "lipid binding" evidence=IEA] [GO:0031225 "anchored component of membrane" evidence=TAS] InterPro:IPR000528 PRINTS:PR00382 Proteomes:UP000006548 GO:GO:0005886 EMBL:CP002685 InterPro:IPR016140 SMART:SM00499 SUPFAM:SSF47699…	204	1	203	99.51	332	6e-113	168/206	81	180/206	87	3/206	1	2
c51162_g2_i1	-13.3631	-13.2909	-14.2747	1.00978	1.94302	1.95218	1.82771	4.57387	0.82668	0.834488	0.731473	4.56686	4.58089	0.78	0.5	0.53	27.47	27.09	802	32	625	74.06	TAIR|locus:2125334 - symbol:LARP1c "AT4G35890" species:3702 "Arabidopsis thaliana" [GO:0003723 "RNA binding" evidence=IEA] [GO:0009507 "chloroplast" evidence=ISM] [GO:0009738 "abscisic acid-activated signaling pathway" evidence=IEA] [GO:0048523 "negative regulation of cellular process" evidence=RCA] [GO:0005737 "cytoplasm" evidence=IDA] [GO:0009737 "response to abscisic acid" evidence=IMP] [GO:00…	523	323	523	38.43	216	2e-64	120/204	58	143/204	70	9/204	4	2
c51833_g6_i1	-10.1641	-6.10559	-9.49302	1.4309	0.449198	1.64475	0.733016	3.65402	0.0592652	0.794551	0.157816	3.40468	3.92161	0.04	0.47	0.09	11.86	16.91	713	254	712	64.38	TAIR|locus:2101099 - symbol:GH9A4 "AT3G43860" species:3702 "Arabidopsis thaliana" [GO:0004553 "hydrolase activity, hydrolyzing O-glycosyl compounds" evidence=ISS] [GO:0005576 "extracellular region" evidence=ISM;IEA] [GO:0008810 "cellulase activity" evidence=IEA] [GO:0030245 "cellulose catabolic process" evidence=IEA] [GO:0071555 "cell wall organization" evidence=IEA] InterPro:IPR001701 InterPro:I…	486	5	157	31.48	281	2e-90	140/153	91	149/153	97	0/153	0	2
c39246_g1_i2	1.65526	-12.4366	2.08036	-1.12803	4.85843	1.98273	5.0091	4.42072	5.23554	0.871959	5.56531	4.50848	4.33467	38.17	0.53	42.45	26.47	22.8	358	356	312	12.57	TAIR|locus:2100915 - symbol:emb2171 "AT3G04400" species:3702 "Arabidopsis thaliana" [GO:0003735 "structural constituent of ribosome" evidence=IEA;ISS] [GO:0005840 "ribosome" evidence=IEA;ISS] [GO:0006412 "translation" evidence=IEA;ISS] [GO:0009507 "chloroplast" evidence=ISM] [GO:0009793 "embryo development ending in seed dormancy" evidence=NAS] [GO:0022625 "cytosolic large ribosomal subunit" evid…	140	117	131	10.71	38.5	0.003	15/15	100	15/15	100	0/15	0	-3
c54988_g1_i1	-4.16584	-4.12516	-4.16584	1.10235	0.204103	0.266624	0.204103	2.14779	0.0200408	0.0341992	0.0200408	2.07865	2.21923	0.01	0.02	0.01	4.19	4.58	2016	2	1747	86.61	TAIR|locus:2180409 - symbol:PRK6 "AT5G20690" species:3702 "Arabidopsis thaliana" [GO:0001653 "peptide receptor activity" evidence=IBA] [GO:0004674 "protein serine/threonine kinase activity" evidence=ISS] [GO:0004675 "transmembrane receptor protein serine/threonine kinase activity" evidence=IBA] [GO:0005524 "ATP binding" evidence=ISS] [GO:0005886 "plasma membrane" evidence=IBA] [GO:0006468 "protei…	659	60	659	91.05	817	0	446/600	74	503/600	83	18/600	3	2
c43226_g1_i1	4.6858	3.19294	5.89417	1.43339	3.02261	2.82312	3.13586	2.35269	4.33556	3.78215	4.66655	2.10726	2.6267	20.07	9.08	22.36	4.29	6.4	253	210	1	83	TAIR|locus:2036906 - symbol:PDIL1-1 "AT1G21750" species:3702 "Arabidopsis thaliana" [GO:0003756 "protein disulfide isomerase activity" evidence=IEA;ISS;IBA] [GO:0005783 "endoplasmic reticulum" evidence=IEA;IDA] [GO:0005788 "endoplasmic reticulum lumen" evidence=IEA] [GO:0006457 "protein folding" evidence=IBA] [GO:0009507 "chloroplast" evidence=ISM;IDA] [GO:0009579 "thylakoid" evidence=IDA] [GO:00…	501	1	70	13.97	108	9e-28	60/70	85	63/70	90	0/70	0	-2
c57713_g2_i1	4.19128	9.00032	1.4005	1.07781	2.01971	2.33262	1.45803	1.28809	3.30256	4.40514	1.72111	1.23517	1.34327	9.32	14.54	1.94	1.82	1.96	1318	1	1002	76.02	TAIR|locus:2205861 - symbol:AT1G44130 "AT1G44130" species:3702 "Arabidopsis thaliana" [GO:0004190 "aspartic-type endopeptidase activity" evidence=IEA] [GO:0005576 "extracellular region" evidence=ISM] [GO:0006508 "proteolysis" evidence=IEA] [GO:0009505 "plant-type cell wall" evidence=IDA] [GO:0005794 "Golgi apparatus" evidence=IDA] InterPro:IPR001461 InterPro:IPR001969 PRINTS:PR00792 PROSITE:PS001…	405	67	399	82.22	571	0	263/334	78	301/334	90	1/334	0	1
c59291_g1_i1	9.17665	3.14863	6.87966	-1.02255	2.15648	1.72482	2.04919	1.06943	4.2836	2.74036	3.86797	1.08563	1.05346	19.38	3.88	12.28	1.51	1.38	2004	1560	286	63.62	TAIR|locus:2049852 - symbol:TTG2 "AT2G37260" species:3702 "Arabidopsis thaliana" [GO:0003700 "sequence-specific DNA binding transcription factor activity" evidence=IEA;ISS] [GO:0005634 "nucleus" evidence=ISM;IEA] [GO:0006351 "transcription, DNA-templated" evidence=IEA] [GO:0006355 "regulation of transcription, DNA-templated" evidence=IEA;ISS] [GO:0043565 "sequence-specific DNA binding" evidence=I…	429	1	421	98.14	674	0	353/425	83	385/425	90	4/425	0	-1
c59986_g2_i1	-4.80532	-10.7888	-7.9762	-1.0535	2.70272	1.60134	2.08197	4.02487	1.79801	0.631184	1.06694	4.06264	3.98745	2.57	0.35	0.89	19.27	17.66	1686	293	1435	67.79	TAIR|locus:2153082 - symbol:ATTPPA "AT5G51460" species:3702 "Arabidopsis thaliana" [GO:0004805 "trehalose-phosphatase activity" evidence=ISS;IDA] [GO:0005634 "nucleus" evidence=ISM] [GO:0005992 "trehalose biosynthetic process" evidence=IEA;ISS;IDA] InterPro:IPR003337 InterPro:IPR006379 Pfam:PF02358 UniPathway:UPA00299 Proteomes:UP000006548 EMBL:CP002688 GO:GO:0016311 Gene3D:3.40.50.1000 InterPro:…	385	1	385	100	664	0	341/385	88	361/385	93	4/385	1	2
c53151_g1_i1	-2.29541	-4.43145	-3.4762	-1.33113	2.96705	2.31557	2.57528	3.4138	2.42761	1.47858	1.82885	3.62636	3.21371	4.59	1.16	2.17	13.93	10.05	1207	1147	206	78.04	TAIR|locus:2080389 - symbol:TBL10 "TRICHOME BIREFRINGENCE-LIKE 10" species:3702 "Arabidopsis thaliana" [GO:0005634 "nucleus" evidence=ISM] [GO:0016021 "integral component of membrane" evidence=IEA] [GO:0007623 "circadian rhythm" evidence=IEP] GO:GO:0016021 Proteomes:UP000006548 EMBL:CP002686 GO:GO:0007623 EMBL:AC018907 InterPro:IPR026057 Pfam:PF13839 EMBL:AC068073 EMBL:AY059837 EMBL:BT008735 RefS…	469	157	469	66.74	591	0	281/314	89	296/314	94	1/314	0	-1
c61052_g2_i1	6.3269	10.9468	8.71799	1.12659	6.40995	6.72406	6.59544	5.30117	7.87738	8.66831	8.33988	5.21588	5.38785	235.86	306.4	280.7	43.95	48.3	561	2	559	99.47	TAIR|locus:2092276 - symbol:DWF1 "DWARF 1" species:3702 "Arabidopsis thaliana" [GO:0005634 "nucleus" evidence=ISM] [GO:0005783 "endoplasmic reticulum" evidence=IEA] [GO:0016628 "oxidoreductase activity, acting on the CH-CH group of donors, NAD or NADP as acceptor" evidence=IBA] [GO:0050614 "delta24-sterol reductase activity" evidence=IEA] [GO:0055114 "oxidation-reduction process" evidence=IEA] [G…	561	270	455	33.16	394	3e-134	178/186	95	181/186	97	0/186	0	2
c61746_g1_i1	2.7375	3.49527	4.01411	1.54441	3.36534	3.50473	3.58128	3.01368	4.16928	4.52182	4.7215	2.71642	3.34348	17.81	15.9	23.17	7.06	11.05	1491	241	1491	83.9	TAIR|locus:2162007 - symbol:AT5G63190 species:3702 "Arabidopsis thaliana" [GO:0005634 "nucleus" evidence=ISM] [GO:0008150 "biological_process" evidence=ND] [GO:0016853 "isomerase activity" evidence=IEA] [GO:0009734 "auxin-activated signaling pathway" evidence=RCA] [GO:0009744 "response to sucrose" evidence=RCA] [GO:0009750 "response to fructose" evidence=RCA] InterPro:IPR016024 InterPro:IPR016021…	702	1	417	59.4	690	0	376/417	90	399/417	95	0/417	0	1
c55460_g5_i2	12.1435	11.6952	10.2015	-1.08866	1.15006	1.1421	1.11274	0.267664	3.93798	3.8837	3.68658	0.335865	0.213312	15.13	9.8	10.67	0.35	0.2	2051	741	1025	13.9	UNIPROTKB|P29616 - symbol:P29616 "Myosin heavy chain, cardiac muscle isoform" species:9031 "Gallus gallus" [GO:0003774 "motor activity" evidence=IEA] [GO:0003779 "actin binding" evidence=IEA] [GO:0005524 "ATP binding" evidence=IEA] [GO:0008152 "metabolic process" evidence=IEA] [GO:0009792 "embryo development ending in birth or egg hatching" evidence=IEP] [GO:0030016 "myofibril" evidence=IEA] [GO:…	1102	422	529	9.8	40	0.095	30/108	27	50/108	46	13/108	12	3
c56110_g1_i1	-1.47657	-6.18672	-1.19337	-1.18829	5.695	4.47956	5.85415	5.85729	5.42081	3.35388	5.72802	5.98306	5.73417	43.18	6.5	48.07	75.31	60.56	384	2	217	56.25	TAIR|locus:2077152 - symbol:HTB11 "AT3G46030" species:3702 "Arabidopsis thaliana" [GO:0000788 "nuclear nucleosome" evidence=IBA] [GO:0003677 "DNA binding" evidence=ISS;IBA] [GO:0005634 "nucleus" evidence=ISM] [GO:0006334 "nucleosome assembly" evidence=IBA] [GO:0009506 "plasmodesma" evidence=IDA] InterPro:IPR000558 InterPro:IPR007125 InterPro:IPR009072 Pfam:PF00125 PRINTS:PR00621 PROSITE:PS00357 S…	145	74	145	49.66	138	1e-40	72/72	100	72/72	100	0/72	0	2
c56797_g1_i1	9.28873	7.55356	7.52729	1.13488	3.21772	3.12414	3.12254	2.07855	5.20476	4.90644	4.90141	1.98928	2.17182	37.34	21.21	26.51	3.87	4.39	1337	211	1050	62.83	TAIR|locus:2151997 - symbol:AT5G47150 "AT5G47150" species:3702 "Arabidopsis thaliana" [GO:0005634 "nucleus" evidence=ISM;IEA] [GO:0008150 "biological_process" evidence=ND] [GO:0042393 "histone binding" evidence=IEA] InterPro:IPR003105 Pfam:PF02182 PROSITE:PS51015 Proteomes:UP000006548 GO:GO:0005634 EMBL:CP002688 InterPro:IPR015947 SUPFAM:SSF88697 EMBL:AB025609 EMBL:AB018117 eggNOG:COG3440 Gene3D:…	328	2	328	99.7	343	2e-113	195/328	59	224/328	68	49/328	14	1
c49502_g5_i1	-6.64194	-7.71228	-6.05868	1.93082	1.91409	1.69188	2.03878	4.16487	0.98561	0.770057	1.11821	3.71722	4.66643	0.99	0.45	0.95	14.96	28.79	529	525	1	99.24	TAIR|locus:2177596 - symbol:WRKY2 "AT5G56270" species:3702 "Arabidopsis thaliana" [GO:0003700 "sequence-specific DNA binding transcription factor activity" evidence=ISS] [GO:0005634 "nucleus" evidence=ISM;IEA] [GO:0006351 "transcription, DNA-templated" evidence=IEA] [GO:0043565 "sequence-specific DNA binding" evidence=IEA] [GO:0006355 "regulation of transcription, DNA-templated" evidence=ISS;IMP]…	687	147	328	26.49	284	2e-90	150/182	82	162/182	89	7/182	3	-2
c53192_g2_i2	4.70543	2.65769	5.89837	-1.01359	2.45525	2.1739	2.55801	1.57054	3.81463	2.99047	4.14062	1.5803	1.56083	13.76	4.8	15.15	2.63	2.48	761	182	3	23.65	TAIR|locus:2063146 - symbol:AT2G40270 "AT2G40270" species:3702 "Arabidopsis thaliana" [GO:0001653 "peptide receptor activity" evidence=IBA] [GO:0004675 "transmembrane receptor protein serine/threonine kinase activity" evidence=IBA] [GO:0005886 "plasma membrane" evidence=ISM;IDA] [GO:0009506 "plasmodesma" evidence=IBA] [GO:0009755 "hormone-mediated signaling pathway" evidence=IBA] [GO:0016301 "kin…	489	137	196	12.27	103	4e-46	47/60	78	56/60	93	0/60	0	-1
c60154_g3_i5	-16.5448	-1.48364	-4.11132	1.07978	2.35176	4.83412	3.97864	5.18213	1.07875	4.55791	3.08746	5.12706	5.2378	1.13	16.36	6.65	41	43.28	1460	1460	270	81.58	TAIR|locus:2169369 - symbol:AT5G07030 "AT5G07030" species:3702 "Arabidopsis thaliana" [GO:0004190 "aspartic-type endopeptidase activity" evidence=IEA] [GO:0005576 "extracellular region" evidence=ISM] [GO:0006508 "proteolysis" evidence=IEA;ISS] [GO:0005618 "cell wall" evidence=IDA] [GO:0009505 "plant-type cell wall" evidence=IDA] InterPro:IPR001461 Proteomes:UP000006548 EMBL:CP002688 GO:GO:0005618…	455	59	455	87.25	696	0	361/397	90	380/397	95	0/397	0	-1
c52980_g1_i1	8.75215	3.44973	22.4949	-1.17149	1.72409	1.39534	2.00307	0.639229	3.89315	2.55	5.25504	0.763515	0.535173	14.59	3.28	34.06	0.94	0.57	1419	270	953	48.2	TAIR|locus:505006172 - symbol:AT1G47655 "AT1G47655" species:3702 "Arabidopsis thaliana" [GO:0003677 "DNA binding" evidence=IEA;ISS] [GO:0005634 "nucleus" evidence=ISM;IEA] [GO:0006351 "transcription, DNA-templated" evidence=IEA] [GO:0046872 "metal ion binding" evidence=IEA] [GO:0003700 "sequence-specific DNA binding transcription factor activity" evidence=ISS] [GO:0006355 "regulation of transcrip…	209	1	209	100	163	2e-45	128/228	56	151/228	66	19/228	8	3
c57423_g2_i2	-7.876	-3.17037	-2.58639	1.00842	2.65873	3.60882	3.78891	4.54193	1.55842	2.87124	3.16494	4.53589	4.54799	2	4.34	7.09	26.96	26.49	2229	48	2021	88.56	TAIR|locus:3437527 - symbol:SULTR3;1 "AT3G51895" species:3702 "Arabidopsis thaliana" [GO:0008271 "secondary active sulfate transmembrane transporter activity" evidence=IEA] [GO:0008272 "sulfate transport" evidence=ISS;IMP] [GO:0015116 "sulfate transmembrane transporter activity" evidence=ISS;IMP] [GO:0015293 "symporter activity" evidence=IEA] [GO:0016021 "integral component of membrane" evidence=…	658	1	658	100	1192	0	627/658	95	641/658	97	0/658	0	3
c51651_g1_i3	10.6677	12.4151	16.91	-1.65485	2.35321	2.40836	2.51696	0.753513	4.61508	4.83392	5.2797	1.19989	0.473193	24.58	20.07	34.61	1.75	0.49	1477	1405	287	75.76	TAIR|locus:2032333 - symbol:AT1G71250 "AT1G71250" species:3702 "Arabidopsis thaliana" [GO:0005576 "extracellular region" evidence=ISM;IEA] [GO:0016042 "lipid catabolic process" evidence=IEA] [GO:0016298 "lipase activity" evidence=IEA] [GO:0052689 "carboxylic ester hydrolase activity" evidence=ISS] InterPro:IPR001087 InterPro:IPR008265 Pfam:PF00657 PROSITE:PS01098 InterPro:IPR013831 EMBL:CP002684 …	374	1	373	99.73	622	0	297/373	79	341/373	91	0/373	0	-1
c59671_g1_i1	-4.30516	-4.10067	-6.84393	1.14111	4.57155	4.61544	4.13007	5.83873	3.63823	3.70843	2.96947	5.74429	5.93473	12.06	8.55	6.05	63.69	69.17	1687	1686	526	68.82	TAIR|locus:2097488 - symbol:LAP3 "LESS ADHERENT POLLEN 3" species:3702 "Arabidopsis thaliana" [GO:0005739 "mitochondrion" evidence=ISM] [GO:0005773 "vacuole" evidence=IEA] [GO:0009821 "alkaloid biosynthetic process" evidence=ISS] [GO:0010584 "pollen exine formation" evidence=RCA;IMP] [GO:0016844 "strictosidine synthase activity" evidence=ISS;TAS] [GO:0009555 "pollen development" evidence=IMP] [GO…	403	59	403	85.61	659	0	325/387	83	336/387	86	42/387	10	-2
c60035_g1_i4	-248.506	-146.604	-296.271	1.10887	2.4658	3.55991	1.97075	8.73352	0.702157	1.46351	0.44852	8.65929	8.80838	0.63	1.14	0.29	562.19	567.44	1137	1136	159	86.02	TAIR|locus:2092865 - symbol:sks13 "AT3G13400" species:3702 "Arabidopsis thaliana" [GO:0005507 "copper ion binding" evidence=IEA] [GO:0005576 "extracellular region" evidence=ISM] [GO:0016491 "oxidoreductase activity" evidence=IEA] [GO:0055114 "oxidation-reduction process" evidence=IEA] InterPro:IPR001117 InterPro:IPR011706 InterPro:IPR011707 Pfam:PF00394 Pfam:PF07731 Pfam:PF07732 Proteomes:UP00000…	551	226	551	59.17	643	0	308/326	94	322/326	98	0/326	0	-2
c53395_g7_i1	4.152	6.10544	5.77513	-1.12123	2.32287	2.49746	2.47304	1.42791	3.56664	4.12293	4.04269	1.51283	1.34775	11.39	11.7	14.12	2.46	1.97	702				No hit
c55467_g3_i1	13.3252	7.35214	10.5311	-1.46963	3.60681	3.33571	3.50204	1.89585	5.92989	5.07197	5.59039	2.19381	1.63836	62.31	24	43.29	4.62	2.68	706	3	266	37.39	TAIR|locus:2204670 - symbol:PDIL1-2 "AT1G77510" species:3702 "Arabidopsis thaliana" [GO:0003756 "protein disulfide isomerase activity" evidence=ISS;IDA;IBA] [GO:0005788 "endoplasmic reticulum lumen" evidence=IEA] [GO:0006457 "protein folding" evidence=ISS;RCA;IBA] [GO:0009507 "chloroplast" evidence=ISM;IDA] [GO:0046686 "response to cadmium ion" evidence=IEP] [GO:0005783 "endoplasmic reticulum" ev…	508	400	488	17.52	155	3e-42	78/91	85	82/91	90	5/91	5	3
c62019_g2_i4	-1.49493	-4.30354	-1.58083	-1.23412	2.44216	1.33047	2.39636	2.59318	2.16928	0.643838	2.08868	2.74936	2.44588	3.66	0.36	2.79	7.24	5.53	2064	1155	2063	44.04	TAIR|locus:2082107 - symbol:AT3G44850 "AT3G44850" species:3702 "Arabidopsis thaliana" [GO:0004674 "protein serine/threonine kinase activity" evidence=IEA] [GO:0005524 "ATP binding" evidence=IEA] [GO:0005634 "nucleus" evidence=ISM] [GO:0006468 "protein phosphorylation" evidence=IEA] [GO:0016301 "kinase activity" evidence=ISS] [GO:0009506 "plasmodesma" evidence=IDA] [GO:0009165 "nucleotide biosynth…	534	1	308	57.68	442	8e-146	261/308	84	276/308	89	5/308	1	3
c55248_g3_i1	9.48841	3.0996	8.75596	-1.01339	4.42556	3.82059	4.3849	3.08112	6.33689	4.72281	6.22099	3.09072	3.07154	83.67	18.48	68.47	9.38	9.06	1806	258	896	35.38	TAIR|locus:2167215 - symbol:GSTF12 "AT5G17220" species:3702 "Arabidopsis thaliana" [GO:0004364 "glutathione transferase activity" evidence=IEA;ISS] [GO:0005737 "cytoplasm" evidence=ISM;IDA;NAS] [GO:0005829 "cytosol" evidence=IEA] [GO:0009636 "response to toxic substance" evidence=IEA] [GO:0009407 "toxin catabolic process" evidence=RCA;TAS] [GO:0009705 "plant-type vacuole membrane" evidence=IDA] […	214	1	213	99.53	343	8e-113	183/213	85	201/213	94	0/213	0	3
c55514_g2_i1	4.12739	1.4245	4.37456	1.2193	2.85925	2.25483	2.88865	2.15228	4.05923	2.52446	4.14314	2.014	2.30006	16.47	3.21	15.18	3.95	4.9	561	116	526	73.26	TAIR|locus:2135139 - symbol:CSDP1 "AT4G36020" species:3702 "Arabidopsis thaliana" [GO:0003676 "nucleic acid binding" evidence=ISS] [GO:0006355 "regulation of transcription, DNA-templated" evidence=IEA] [GO:0008270 "zinc ion binding" evidence=IEA] [GO:0009409 "response to cold" evidence=IGI;IEP] [GO:0003690 "double-stranded DNA binding" evidence=IDA] [GO:0003697 "single-stranded DNA binding" evide…	299	1	147	49.16	175	4e-52	109/147	74	116/147	78	10/147	6	2
c55740_g4_i1	2.53633	12.2555	2.35828	1.52019	3.70483	4.55596	3.66072	3.38246	4.43654	6.70916	4.33153	3.0938	3.69805	21.59	79.16	17.46	9.4	14.36	552	292	552	47.28	TAIR|locus:2061763 - symbol:RD28 "AT2G37180" species:3702 "Arabidopsis thaliana" [GO:0005773 "vacuole" evidence=IBA] [GO:0005886 "plasma membrane" evidence=ISM;IDA] [GO:0005887 "integral component of plasma membrane" evidence=IBA] [GO:0006810 "transport" evidence=ISS] [GO:0009269 "response to desiccation" evidence=IEP] [GO:0009506 "plasmodesma" evidence=IBA] [GO:0009992 "cellular water homeostasi…	285	1	87	30.53	114	4e-29	84/87	96	85/87	97	0/87	0	1
c47146_g1_i1	-4.37464	-3.23724	-4.53787	-3.02989	1.52415	1.89555	1.47259	1.96782	0.794551	1.22895	0.741701	2.92372	1.32445	0.74	0.86	0.54	8.26	1.92	399	171	311	35.34	DICTYBASE|DDB_G0269640 - symbol:DDB_G0269640 "39S ribosomal protein L24, mitochondrial" species:44689 "Dictyostelium discoideum" [GO:0030529 "ribonucleoprotein complex" evidence=IEA] [GO:0005840 "ribosome" evidence=IEA] [GO:0006412 "translation" evidence=IEA] [GO:0005622 "intracellular" evidence=IEA] [GO:0003735 "structural constituent of ribosome" evidence=IEA] InterPro:IPR003256 InterPro:IPR005…	164	43	89	28.66	36.2	0.039	17/47	36	29/47	61	0/47	0	3
c50640_g1_i6	-4.37477	-1.75763	-3.46105	-1.1761	1.68263	2.61749	1.96572	2.9364	0.92653	2.2421	1.26453	3.05574	2.82172	0.91	2.48	1.15	9.12	7.5	1549	1549	545	64.88	TAIR|locus:2053240 - symbol:PK1B "AT2G28930" species:3702 "Arabidopsis thaliana" [GO:0004674 "protein serine/threonine kinase activity" evidence=IEA] [GO:0004713 "protein tyrosine kinase activity" evidence=IEA] [GO:0005524 "ATP binding" evidence=IEA] [GO:0006468 "protein phosphorylation" evidence=IEA] [GO:0009507 "chloroplast" evidence=ISM;IEA] [GO:0016301 "kinase activity" evidence=ISS] [GO:0005…	423	87	423	79.67	521	2e-180	294/339	86	312/339	92	6/339	1	-1
c76721_g1_i1	-7.04111	1.7481	-6.48411	-1.99904	1.21921	3.65107	1.36942	2.72526	0.454533	4.07612	0.573428	3.27034	2.27103	0.37	11.3	0.39	10.74	4.78	236				No hit
c52951_g2_i3	-11.9889	-1.57748	-44.4759	1.07452	4.41934	6.22309	2.66878	6.61223	2.97696	5.90296	1.08563	6.56058	6.66427	7.19	43.38	0.91	112.51	113.61	674	645	481	24.48	TAIR|locus:504954866 - symbol:AT5G59613 "AT5G59613" species:3702 "Arabidopsis thaliana" [GO:0003674 "molecular_function" evidence=ND] [GO:0008150 "biological_process" evidence=ND] [GO:0005750 "mitochondrial respiratory chain complex III" evidence=IDA] [GO:0005753 "mitochondrial proton-transporting ATP synthase complex" evidence=IDA] [GO:0005794 "Golgi apparatus" evidence=RCA] Proteomes:UP00000654…	55	1	55	100	121	8e-34	55/55	100	55/55	100	0/55	0	-3
c53496_g3_i5	-7.42134	-3.17266	-8.18947	-4.23891	1.00554	2.22324	0.745267	1.89797	0.315284	1.54127	0.173193	3.20696	1.12327	0.24	1.25	0.1	10.27	1.51	1154	1	651	56.41	TAIR|locus:2206465 - symbol:AT1G57650 species:3702 "Arabidopsis thaliana" [GO:0005634 "nucleus" evidence=ISM] [GO:0006952 "defense response" evidence=ISS] [GO:0043531 "ADP binding" evidence=IEA] [GO:0005623 "cell" evidence=RCA] [GO:0042991 "transcription factor import into nucleus" evidence=RCA] InterPro:IPR002182 Pfam:PF00931 InterPro:IPR027417 SUPFAM:SSF52540 EMBL:CP002684 Proteomes:UP000006548…	709	377	633	36.25	189	4e-52	121/262	46	153/262	58	50/262	19	1
c54597_g1_i1	3.22862	4.14828	8.65569	1.10535	0.568199	0.620868	0.754491	0.23457	1.86411	2.22571	3.28684	0.173193	0.317698	2.74	2.44	7.82	0.17	0.31	1204	1034	138	74.5	UNIPROTKB|Q5B2K3 - symbol:AN5227.2 "Uncharacterized protein" species:227321 "Aspergillus nidulans FGSC A4" [GO:0005575 "cellular_component" evidence=ND] InterPro:IPR001584 InterPro:IPR012337 Pfam:PF00665 PROSITE:PS50994 Proteomes:UP000000560 GO:GO:0003676 EMBL:BN001305 EMBL:AACD01000089 Gene3D:3.30.420.10 SUPFAM:SSF53098 GO:GO:0015074 eggNOG:NOG283194 InterPro:IPR025724 Pfam:PF13976 RefSeq:XP_662…	886	487	815	37.13	127	5e-30	94/335	28	146/335	43	42/335	12	-3
c55998_g2_i3	-5.92619	-4.84224	-4.48104	1.06269	1.77692	2.04214	2.13519	3.51915	0.908464	1.19989	1.31173	3.47557	3.56328	0.89	0.83	1.22	12.49	13.01	930	157	444	30.97	TAIR|locus:2205672 - symbol:IDD7 "AT1G55110" species:3702 "Arabidopsis thaliana" [GO:0003676 "nucleic acid binding" evidence=IEA;ISS] [GO:0003677 "DNA binding" evidence=IEA] [GO:0005634 "nucleus" evidence=ISM] [GO:0006351 "transcription, DNA-templated" evidence=IEA] [GO:0008270 "zinc ion binding" evidence=ISS] [GO:0046872 "metal ion binding" evidence=IEA] [GO:0003700 "sequence-specific DNA bindin…	455	73	168	21.1	206	1e-98	93/96	96	96/96	100	0/96	0	1
c50608_g2_i1	2.2913	4.43185	3.26367	1.1592	4.34222	4.73892	4.55923	3.89024	4.9813	5.93305	5.49163	3.78514	3.99826	31.89	44.23	40.5	15.73	17.79	1173	370	1173	68.54	TAIR|locus:2061067 - symbol:AT2G24420 species:3702 "Arabidopsis thaliana" [GO:0005576 "extracellular region" evidence=ISM] [GO:0005783 "endoplasmic reticulum" evidence=IDA] [GO:0005774 "vacuolar membrane" evidence=IDA] GO:GO:0005783 Proteomes:UP000006548 GO:GO:0005774 EMBL:CP002685 EMBL:AC006403 UniGene:At.39159 HOGENOM:HOG000005810 UniGene:At.23666 EMBL:AF419562 EMBL:BT010170 EMBL:AK316670 PIR:D…	440	1	268	60.91	406	4e-137	222/268	82	245/268	91	0/268	0	1
c51383_g1_i1	-8.69552	-3.81651	-7.29775	-1.34596	3.09007	3.93883	3.28909	4.80262	1.90144	3.08946	2.15426	5.02172	4.59308	2.84	5.23	2.96	38.11	27.32	1273	1244	507	57.97	TAIR|locus:2200081 - symbol:AT1G11380 "AT1G11380" species:3702 "Arabidopsis thaliana" [GO:0003674 "molecular_function" evidence=ND] [GO:0005886 "plasma membrane" evidence=ISM] [GO:0008150 "biological_process" evidence=ND] EMBL:CP002684 Proteomes:UP000006548 InterPro:IPR006461 Pfam:PF04749 TIGRFAMs:TIGR01571 EMBL:AY084625 EMBL:BT024901 RefSeq:NP_563889.1 UniGene:At.42137 EnsemblPlants:AT1G11380.1 …	254	1	251	98.82	419	2e-144	221/253	87	226/253	89	9/253	3	-3
c31821_g1_i1	-3.13359	-2.07949	-4.94892	-2.63917	1.47158	1.91068	0.71445	1.66957	0.862622	1.45421	0.203326	2.51044	1.11035	0.83	1.13	0.12	5.99	1.49	376	1	171	45.48	TAIR|locus:2200151 - symbol:SD1-13 "AT1G11350" species:3702 "Arabidopsis thaliana" [GO:0001653 "peptide receptor activity" evidence=IBA] [GO:0004675 "transmembrane receptor protein serine/threonine kinase activity" evidence=IBA] [GO:0005886 "plasma membrane" evidence=ISM;IDA] [GO:0009506 "plasmodesma" evidence=IBA] [GO:0009755 "hormone-mediated signaling pathway" evidence=IBA] [GO:0016301 "kinase…	830	770	829	7.23	68.9	9e-13	35/60	58	43/60	71	3/60	5	1
c52459_g1_i2	-187.724	-35.7278	-16.3321	1.05908	1.08472	4.42932	5.32171	7.74647	0.152706	2.5462	3.67554	7.70517	7.78798	0.1	3.27	10.6	269.7	243.4	850	616	314	35.65	TAIR|locus:2041927 - symbol:AT2G10940 "AT2G10940" species:3702 "Arabidopsis thaliana" [GO:0006869 "lipid transport" evidence=ISS] [GO:0008289 "lipid binding" evidence=ISS] [GO:0009507 "chloroplast" evidence=IDA] [GO:0009535 "chloroplast thylakoid membrane" evidence=IDA] [GO:0016020 "membrane" evidence=IDA] [GO:0048046 "apoplast" evidence=IDA] [GO:0009506 "plasmodesma" evidence=IDA] Proteomes:UP00…	291	184	291	37.11	200	1e-60	97/108	89	99/108	91	7/108	6	-1
c60659_g3_i1	4.83677	2.96011	4.0299	2.62633	1.65626	1.45791	1.58543	1.40534	3.146	2.43761	2.8827	0.871959	2.26501	8.23	2.97	5.6	1.12	4.76	371	154	369	58.22	TAIR|locus:2046452 - symbol:BGAL9 "AT2G32810" species:3702 "Arabidopsis thaliana" [GO:0004565 "beta-galactosidase activity" evidence=IEA;ISS;IBA] [GO:0005576 "extracellular region" evidence=ISM] [GO:0005975 "carbohydrate metabolic process" evidence=IEA] [GO:0048046 "apoplast" evidence=IEA] [GO:0005773 "vacuole" evidence=IDA] [GO:0005774 "vacuolar membrane" evidence=IDA] [GO:0009505 "plant-type ce…	887	1	72	8.12	105	2e-25	61/72	84	68/72	94	0/72	0	1
c40879_g1_i1	-9.30147	-6.24757	-6.85137	-1.01997	3.98807	4.39289	4.30244	5.89477	2.69159	3.26575	3.13265	5.90905	5.88052	5.74	6.02	6.91	71.88	66.81	478	3	239	49.58	TAIR|locus:2141030 - symbol:AT4G17940 "AT4G17940" species:3702 "Arabidopsis thaliana" [GO:0008150 "biological_process" evidence=ND] [GO:0009507 "chloroplast" evidence=ISM] InterPro:IPR011990 InterPro:IPR013026 PROSITE:PS50293 Proteomes:UP000006548 EMBL:CP002687 Gene3D:1.25.40.10 EMBL:AK226990 RefSeq:NP_567545.1 UniGene:At.43075 ProteinModelPortal:Q0WUZ1 SMR:Q0WUZ1 EnsemblPlants:AT4G17940.1 GeneID…	274	188	274	31.75	141	6e-40	70/87	80	74/87	85	8/87	9	3
c55873_g1_i7	-2.90366	1.46543	-4.04015	-1.09521	1.21314	2.46554	0.648705	2.13863	0.667365	2.75656	0.190827	2.20524	2.07403	0.59	3.94	0.11	4.67	4.03	847	265	846	68.71	TAIR|locus:2095748 - symbol:AT3G57810 "AT3G57810" species:3702 "Arabidopsis thaliana" [GO:0006508 "proteolysis" evidence=ISS] [GO:0008234 "cysteine-type peptidase activity" evidence=ISS] [GO:0009507 "chloroplast" evidence=IDA] Pfam:PF02338 Proteomes:UP000006548 GO:GO:0009507 EMBL:CP002686 InterPro:IPR003323 PROSITE:PS50802 EMBL:AL132977 EMBL:AY086909 EMBL:AK175291 EMBL:AK175225 EMBL:AK176705 EMBL…	317	1	202	63.72	257	3e-82	142/202	70	163/202	80	8/202	3	1
c56692_g1_i4	-5.68449	-2.73334	-4.73301	-1.23247	4.05366	4.71577	4.22903	5.34366	2.98953	4.0459	3.2538	5.49656	5.19501	7.26	11.06	7.62	53.36	41.99	1687	101	721	36.81	TAIR|locus:2145437 - symbol:AT5G25280 "AT5G25280" species:3702 "Arabidopsis thaliana" [GO:0003674 "molecular_function" evidence=ND] [GO:0005634 "nucleus" evidence=ISM] [GO:0008150 "biological_process" evidence=ND] Proteomes:UP000006548 EMBL:CP002688 EMBL:AY049253 EMBL:AY052194 EMBL:AY060488 RefSeq:NP_197910.1 RefSeq:NP_851072.1 UniGene:At.26197 UniGene:At.67279 ProteinModelPortal:Q93WB2 EnsemblPl…	220	1	217	98.64	276	2e-87	165/217	76	179/217	82	10/217	4	2
c57766_g3_i1	-9.70135	-5.18758	-5.37043	-1.02329	2.18972	2.95727	2.92007	4.35769	1.09614	1.99927	1.94929	4.37433	4.34111	1.16	1.97	2.45	24.06	22.91	737	736	521	29.31	TAIR|locus:2094869 - symbol:AT3G24460 "AT3G24460" species:3702 "Arabidopsis thaliana" [GO:0016020 "membrane" evidence=IEA;ISS] InterPro:IPR005016 Pfam:PF03348 Proteomes:UP000006548 EMBL:CP002686 GO:GO:0016020 eggNOG:NOG308011 PANTHER:PTHR10383 HOGENOM:HOG000029481 EMBL:AY064147 EMBL:BT010591 RefSeq:NP_189089.3 UniGene:At.45826 ProteinModelPortal:Q8VZI4 EnsemblPlants:AT3G24460.1 GeneID:822036 KEGG…	409	338	409	17.6	152	1e-41	67/72	93	70/72	97	0/72	0	-2
c25617_g1_i1	-5.83991	-6.89582	-2.46357	-3.21842	2.2652	2.05009	3.15463	2.90842	1.32541	1.08563	2.5706	3.87135	2.185	1.54	0.72	4.29	16.74	4.44	215	2	169	78.14	TAIR|locus:2044893 - symbol:ABCG34 "AT2G36380" species:3702 "Arabidopsis thaliana" [GO:0005524 "ATP binding" evidence=IEA] [GO:0006810 "transport" evidence=IEA] [GO:0016021 "integral component of membrane" evidence=IEA] [GO:0016887 "ATPase activity" evidence=IEA] [GO:0042626 "ATPase activity, coupled to transmembrane movement of substances" evidence=ISS] [GO:0005886 "plasma membrane" evidence=IDA…	1453	1398	1453	3.85	100	2e-24	47/56	83	50/56	89	0/56	0	2
c32896_g1_i2	117.765	7.10562	56.6035	-1.00384	0.610429	0.393603	0.561979	0.0509063	6.93351	2.8827	5.87656	0.0537423	0.04822	124.35	4.38	53.56	0.05	0.04	922	820	266	60.2	TAIR|locus:2160240 - symbol:MNM1 "AT5G54930" species:3702 "Arabidopsis thaliana" [GO:0003677 "DNA binding" evidence=IEA;ISS] [GO:0005634 "nucleus" evidence=ISM] [GO:0008150 "biological_process" evidence=ND] InterPro:IPR017956 SMART:SM00384 Proteomes:UP000006548 EMBL:CP002688 GO:GO:0003677 EMBL:AY127021 EMBL:BT004509 RefSeq:NP_568817.1 UniGene:At.28029 UniGene:At.7207 EnsemblPlants:AT5G54930.1 Gen…	286	10	204	68.18	125	8e-32	93/222	41	112/222	50	64/222	28	-1
c53609_g1_i1	6.22511	1.13683	4.33162	1.1328	1.21336	0.558085	1.10665	0.55591	3.11129	0.658207	2.5881	0.473193	0.653086	8	0.37	4.36	0.52	0.73	1712	81	1523	84.29	TAIR|locus:2177729 - symbol:AT5G64870 "AT5G64870" species:3702 "Arabidopsis thaliana" [GO:0003674 "molecular_function" evidence=ND] [GO:0005886 "plasma membrane" evidence=ISM;IDA] [GO:0005901 "caveola" evidence=IEA] [GO:0008150 "biological_process" evidence=ND] [GO:0005773 "vacuole" evidence=IDA] [GO:0005622 "intracellular" evidence=RCA] [GO:0009873 "ethylene-activated signaling pathway" evidence…	479	1	479	100	743	0	432/481	89	448/481	93	2/481	0	3
c60576_g3_i1	5.11873	3.80207	5.50007	2.40924	4.33523	4.16801	4.37468	3.89752	5.67029	5.24129	5.77395	3.3145	4.58308	51.83	26.95	49.71	11.08	27.13	214	209	33	82.71	TAIR|locus:2200557 - symbol:AT1G15940 species:3702 "Arabidopsis thaliana" [GO:0005634 "nucleus" evidence=ISM] [GO:0008150 "biological_process" evidence=ND] [GO:0005829 "cytosol" evidence=IDA] [GO:0009506 "plasmodesma" evidence=IDA] [GO:0006306 "DNA methylation" evidence=RCA] [GO:0006342 "chromatin silencing" evidence=RCA] [GO:0006346 "methylation-dependent chromatin silencing" evidence=RCA] [GO:0…	990	437	494	5.86	62	4e-11	39/59	66	44/59	74	1/59	1	-3
c61766_g1_i5	-4.73833	-1.31577	-6.87183	1.39758	1.40503	2.7152	0.638649	3.15259	0.67598	2.52446	0.139665	2.92036	3.40329	0.6	3.21	0.08	8.24	11.54	1990	1273	152	56.38	TAIR|locus:2207001 - symbol:PATL1 "AT1G72150" species:3702 "Arabidopsis thaliana" [GO:0005215 "transporter activity" evidence=ISS] [GO:0005634 "nucleus" evidence=ISM] [GO:0006810 "transport" evidence=ISS] [GO:0007049 "cell cycle" evidence=IEA] [GO:0008289 "lipid binding" evidence=IEA] [GO:0051301 "cell division" evidence=IEA] [GO:0005773 "vacuole" evidence=IDA] [GO:0009507 "chloroplast" evidence=…	573	194	573	66.32	650	0	338/381	88	356/381	93	8/381	2	-1
c13890_g1_i2	-3.26593	-2.48171	-4.14448	-1.27655	1.00516	1.36785	0.513463	1.98864	0.465051	0.861211	0.121353	2.17254	1.82029	0.38	0.52	0.07	4.54	3.2	542				No hit
c47455_g2_i1	-7.87757	-3.67062	-3.36331	-2.09325	2.76878	3.57351	3.65436	4.06493	1.65483	2.75656	2.8827	4.63258	3.56684	2.22	3.94	5.6	28.77	13.04	760	1	477	62.76	TAIR|locus:2135783 - symbol:AT4G12870 "AT4G12870" species:3702 "Arabidopsis thaliana" [GO:0003824 "catalytic activity" evidence=ISS] [GO:0005576 "extracellular region" evidence=ISM] Pfam:PF03227 Proteomes:UP000006548 EMBL:CP002687 Reactome:REACT_187608 eggNOG:NOG315223 HOGENOM:HOG000238423 InterPro:IPR004911 PANTHER:PTHR13234 EMBL:AY072432 EMBL:AY128863 RefSeq:NP_193023.2 UniGene:At.3102 STRING:3…	229	37	191	67.69	219	3e-69	107/160	66	129/160	80	6/160	3	1
c48847_g1_i1	-2.93959	-4.98228	-2.56933	-1.23008	3.91875	3.42395	4.03529	4.62121	3.21739	2.45619	3.41161	4.773	4.47425	8.69	3.02	8.64	32	25.12	1120	818	195	55.71	TAIR|locus:1006589876 - symbol:PAM68 "AT4G19100" species:3702 "Arabidopsis thaliana" [GO:0003674 "molecular_function" evidence=ND] [GO:0005634 "nucleus" evidence=ISM] [GO:0008150 "biological_process" evidence=ND] [GO:0016020 "membrane" evidence=ISS] [GO:0009507 "chloroplast" evidence=IDA] [GO:0010207 "photosystem II assembly" evidence=RCA] [GO:0015979 "photosynthesis" evidence=RCA] [GO:0016556 "m…	214	1	209	97.66	256	6e-82	178/210	84	196/210	93	3/210	1	-3
c50859_g1_i1	-5.59356	-7.0678	-3.41061	1.38427	1.63425	1.24856	2.24101	3.52121	0.810688	0.473193	1.52442	3.29445	3.76358	0.76	0.25	1.56	10.93	15.04	2052	1829	861	47.22	TAIR|locus:2172883 - symbol:RUP2 "AT5G23730" species:3702 "Arabidopsis thaliana" [GO:0000166 "nucleotide binding" evidence=ISS] [GO:0005634 "nucleus" evidence=IEA] [GO:0005737 "cytoplasm" evidence=ISM] [GO:0005829 "cytosol" evidence=IEA] [GO:0005834 "heterotrimeric G-protein complex" evidence=ISS] [GO:0009908 "flower development" evidence=IEA] [GO:0080008 "Cul4-RING E3 ubiquitin ligase complex" e…	368	44	368	88.32	584	0	295/326	90	307/326	94	4/326	1	-2
c59349_g1_i1	2.58235	-4.27583	-1.13841	1.13726	4.59464	2.71778	3.86634	4.0527	5.32967	1.86478	3.77396	3.96098	4.14655	40.62	1.73	11.41	17.87	19.86	1799	1726	266	81.21	TAIR|locus:2033600 - symbol:GH9B1 "AT1G70710" species:3702 "Arabidopsis thaliana" [GO:0004553 "hydrolase activity, hydrolyzing O-glycosyl compounds" evidence=ISS] [GO:0005576 "extracellular region" evidence=ISM;IEA] [GO:0030245 "cellulose catabolic process" evidence=IEA] [GO:0042547 "cell wall modification involved in multidimensional cell growth" evidence=IMP] [GO:0009507 "chloroplast" evidence=…	492	5	491	98.98	955	0	469/487	96	480/487	98	0/487	0	-2
c53221_g2_i1	-27.8046	-63.7215	-41.2539	-1.12716	2.90947	1.04098	2.22562	6.0824	1.37211	0.175648	0.8029	6.16936	5.99667	1.63	0.09	0.6	86.07	72.31	534	3	338	62.92	TAIR|locus:2165061 - symbol:MIOX5 "AT5G56640" species:3702 "Arabidopsis thaliana" [GO:0005506 "iron ion binding" evidence=IEA] [GO:0005737 "cytoplasm" evidence=ISM;IEA] [GO:0019310 "inositol catabolic process" evidence=IEA] [GO:0019853 "L-ascorbic acid biosynthetic process" evidence=IEA] [GO:0050113 "inositol oxygenase activity" evidence=IEA] [GO:0055114 "oxidation-reduction process" evidence=IEA…	314	203	314	35.67	216	3e-68	98/112	87	103/112	91	0/112	0	3
c47412_g1_i3	4.61808	3.61363	3.7503	1.71338	2.30158	2.18737	2.20504	1.79576	3.65615	3.30231	3.35587	1.44886	2.22571	12.24	6.21	8.26	2.31	4.61	529	11	529	98.11	TAIR|locus:2152985 - symbol:CIP1 "COP1-interactive protein 1" species:3702 "Arabidopsis thaliana" [GO:0005634 "nucleus" evidence=ISM] [GO:0009507 "chloroplast" evidence=IDA] [GO:0005773 "vacuole" evidence=IDA] [GO:0005774 "vacuolar membrane" evidence=IDA] [GO:0005515 "protein binding" evidence=IPI] [GO:0005856 "cytoskeleton" evidence=IDA] [GO:0042306 "regulation of protein import into nucleus" ev…	1586	375	547	10.91	270	7e-82	141/173	81	160/173	92	0/173	0	2
c61163_g2_i1	-4.08379	-2.73659	-3.30531	1.00177	3.88829	4.24568	4.08101	5.03481	3.00362	3.58115	3.30874	5.03353	5.03608	7.34	7.77	7.96	38.4	37.43	792	791	180	77.27	TAIR|locus:2172457 - symbol:CESA4 "AT5G44030" species:3702 "Arabidopsis thaliana" [GO:0005886 "plasma membrane" evidence=ISM;IEA] [GO:0016021 "integral component of membrane" evidence=IEA] [GO:0016757 "transferase activity, transferring glycosyl groups" evidence=ISS] [GO:0016759 "cellulose synthase activity" evidence=ISS] [GO:0016760 "cellulose synthase (UDP-forming) activity" evidence=IEA] [GO:0…	1049	846	1049	19.45	368	6e-118	191/204	93	199/204	97	0/204	0	-2
c55747_g1_i1	-71.8597	-80.6829	-83.0961	1.31434	1.39686	0.932965	0.771613	6.663	0.301638	0.134558	0.0920405	6.46875	6.86309	0.23	0.07	0.05	106.34	130.96	1969	1825	293	77.86	TAIR|locus:2102450 - symbol:PHT1;7 "AT3G54700" species:3702 "Arabidopsis thaliana" [GO:0005315 "inorganic phosphate transmembrane transporter activity" evidence=IEA] [GO:0005351 "sugar:proton symporter activity" evidence=ISS] [GO:0005576 "extracellular region" evidence=ISM] [GO:0006817 "phosphate ion transport" evidence=IEA] [GO:0015114 "phosphate ion transmembrane transporter activity" evidence=…	535	1	510	95.33	920	0	486/511	95	497/511	97	1/511	0	-1
c56013_g5_i1	-18.7249	-14.905	-18.9375	1.1266	0.630489	1.34876	0.571999	4.40408	0.0920405	0.421202	0.0757556	4.31893	4.4909	0.06	0.22	0.04	23.12	25.42	1293	1084	191	69.14	TAIR|locus:2202049 - symbol:SYP125 "AT1G11250" species:3702 "Arabidopsis thaliana" [GO:0000149 "SNARE binding" evidence=IBA] [GO:0005484 "SNAP receptor activity" evidence=IBA;TAS] [GO:0005886 "plasma membrane" evidence=ISM;IBA] [GO:0006886 "intracellular protein transport" evidence=IBA;TAS] [GO:0006887 "exocytosis" evidence=IBA] [GO:0006906 "vesicle fusion" evidence=IBA] [GO:0012505 "endomembrane…	298	1	298	100	484	3e-169	277/298	92	289/298	96	0/298	0	-3
c50501_g1_i2	-6.61936	-2.51878	-9.69276	-1.29647	2.79909	3.75172	2.31769	4.28542	1.75011	3.14407	1.19989	4.4768	4.10221	2.45	5.46	1.06	25.87	19.22	1637	400	1329	56.81	TAIR|locus:2163568 - symbol:AT5G45490 "AT5G45490" species:3702 "Arabidopsis thaliana" [GO:0005524 "ATP binding" evidence=IEA] [GO:0005575 "cellular_component" evidence=ND] [GO:0006952 "defense response" evidence=IEA] [GO:0043531 "ADP binding" evidence=IEA] InterPro:IPR002182 Pfam:PF00931 Gene3D:3.40.50.300 InterPro:IPR027417 SUPFAM:SSF52540 Proteomes:UP000006548 GO:GO:0005524 EMBL:CP002688 GO:GO:…	354	52	347	83.62	317	1e-101	192/320	60	229/320	71	34/320	10	1
c59282_g1_i1	-6.34747	-5.93386	-6.4446	-1.11094	0.463991	0.694326	0.393896	2.66765	0.0784397	0.175648	0.0565302	2.74462	2.59284	0.05	0.09	0.03	7.22	6.24	1927	1529	273	65.23	TAIR|locus:2036581 - symbol:AT1G60590 "AT1G60590" species:3702 "Arabidopsis thaliana" [GO:0004650 "polygalacturonase activity" evidence=IEA;ISS] [GO:0005576 "extracellular region" evidence=ISM;IEA] [GO:0005975 "carbohydrate metabolic process" evidence=IEA;ISS] [GO:0016829 "lyase activity" evidence=IEA] [GO:0071555 "cell wall organization" evidence=IEA] [GO:0016556 "mRNA modification" evidence=RCA…	540	118	540	78.33	812	0	382/423	90	401/423	94	4/423	0	-3
c40810_g2_i1	7.168	10.1893	20.7024	1.24593	1.03305	1.11248	1.25742	0.468347	3.17744	3.68485	4.70759	0.335865	0.653086	8.44	8.39	22.99	0.35	0.73	966				No hit
c61684_g1_i1	8.3363	1.31124	7.06414	1.4832	1.52625	0.803209	1.47603	0.870261	3.69059	1.02212	3.4517	0.631184	1.19989	12.56	0.66	8.93	0.74	1.66	511				No hit
c55387_g1_i2	-14.2011	-26.3093	-9.6047	1.20649	7.86485	7.27686	8.21599	10.1429	6.18042	5.29085	6.74461	10.0084	10.2792	74.65	28.05	97.19	1755.81	1884.32	1101	1088	123	87.74	TAIR|locus:2136627 - symbol:FIB "AT4G04020" species:3702 "Arabidopsis thaliana" [GO:0005198 "structural molecule activity" evidence=ISS] [GO:0009507 "chloroplast" evidence=ISM;IDA] [GO:0031977 "thylakoid lumen" evidence=IDA] [GO:0009579 "thylakoid" evidence=IDA] [GO:0005634 "nucleus" evidence=IDA] [GO:0009535 "chloroplast thylakoid membrane" evidence=IDA] [GO:0009570 "chloroplast stroma" evidence…	318	1	318	100	516	0	278/322	86	297/322	92	4/322	1	-2
c45371_g1_i1	4.15982	2.56234	3.38632	1.11074	0.65959	0.547616	0.614546	0.258247	2.24989	1.55083	1.95309	0.193369	0.344892	3.94	1.26	2.46	0.19	0.34	555	555	259	53.51	TAIR|locus:2100362 - symbol:MAG1 "AT3G47810" species:3702 "Arabidopsis thaliana" [GO:0004722 "protein serine/threonine phosphatase activity" evidence=ISS] [GO:0008270 "zinc ion binding" evidence=IBA] [GO:0008565 "protein transporter activity" evidence=IBA] [GO:0042147 "retrograde transport, endosome to Golgi" evidence=IBA] [GO:0005771 "multivesicular body" evidence=IDA] [GO:0008333 "endosome to l…	190	92	190	52.11	134	9e-38	76/99	76	88/99	88	0/99	0	-1
c58269_g2_i1	6.16268	-1.79215	2.80059	-1.2226	7.41892	5.7861	6.92536	6.07552	8.84578	5.38054	7.70796	6.22222	5.93227	408.68	29.96	185.48	89.59	69.11	1790	1670	294	76.93	TAIR|locus:2825832 - symbol:RD21A "responsive to dehydration 21A" species:3702 "Arabidopsis thaliana" [GO:0005576 "extracellular region" evidence=ISM] [GO:0006508 "proteolysis" evidence=ISS;IMP] [GO:0008234 "cysteine-type peptidase activity" evidence=ISS;IDA;IMP] [GO:0009507 "chloroplast" evidence=IDA] [GO:0005773 "vacuole" evidence=IDA] [GO:0008233 "peptidase activity" evidence=IDA] [GO:0048046 …	462	1	462	100	833	0	417/462	90	441/462	95	3/462	0	-1
c51157_g1_i2	10.4926	2.89173	4.71602	1.04201	0.803382	0.556286	0.661026	0.208272	3.57199	1.71262	2.41826	0.18069	0.240064	11.44	1.49	3.77	0.18	0.23	1314	1080	115	73.52	TAIR|locus:2019988 - symbol:AT1G10790 "AT1G10790" species:3702 "Arabidopsis thaliana" [GO:0003674 "molecular_function" evidence=ND] [GO:0005575 "cellular_component" evidence=ND] [GO:0008150 "biological_process" evidence=ND] EMBL:CP002684 Proteomes:UP000006548 EMBL:AC009398 EMBL:AC007354 PIR:E86241 RefSeq:NP_172549.1 UniGene:At.51560 EnsemblPlants:AT1G10790.1 GeneID:837622 KEGG:ath:AT1G10790 TAIR:…	336	13	336	96.43	302	2e-97	182/324	56	222/324	68	2/324	0	-1
c58859_g1_i1	-46.5989	-37.7237	-46.0744	1.37907	1.27274	1.84231	1.30956	6.04793	0.278304	0.583129	0.294637	5.82053	6.28422	0.21	0.32	0.18	67.29	87.5	3208	2380	68	72.1	TAIR|locus:2018339 - symbol:AT1G04470 "AT1G04470" species:3702 "Arabidopsis thaliana" [GO:0003674 "molecular_function" evidence=ND] [GO:0008150 "biological_process" evidence=ND] EMBL:CP002684 Proteomes:UP000006548 EMBL:AC000104 InterPro:IPR014770 InterPro:IPR014772 PROSITE:PS51258 PROSITE:PS51259 InterPro:IPR008528 Pfam:PF05664 HOGENOM:HOG000242769 PIR:A86177 RefSeq:NP_171941.2 UniGene:At.42448 P…	1035	257	1035	75.27	1342	0	692/779	88	730/779	93	8/779	1	-1
c4181_g1_i1	1.58167	4.15871	1.86902	1.37084	1.52421	2.00928	1.61839	1.4386	1.8904	3.28509	2.13123	1.22895	1.68401	2.81	6.12	2.9	1.81	2.8	319				No hit
c47532_g1_i3	-4.87356	-3.4347	-2.38497	1.03751	1.50025	1.94406	2.31794	3.05468	0.743256	1.24805	1.77426	3.02823	3.08136	0.68	0.88	2.05	8.95	9.13	1460	638	1126	33.49	TAIR|locus:2082284 - symbol:AT3G01860 "AT3G01860" species:3702 "Arabidopsis thaliana" [GO:0003674 "molecular_function" evidence=ND] [GO:0005634 "nucleus" evidence=ISM] [GO:0046686 "response to cadmium ion" evidence=IEP] [GO:0005623 "cell" evidence=RCA] [GO:0006612 "protein targeting to membrane" evidence=RCA] [GO:0009963 "positive regulation of flavonoid biosynthetic process" evidence=RCA] [GO:00…	223	60	223	73.54	197	4e-58	120/168	71	137/168	81	9/168	5	2
c49995_g1_i6	-1.72487	-17.1827	-1.53709	1.12602	3.80283	0.691686	3.89393	4.30112	3.42987	0.11347	3.59615	4.21636	4.38759	10.27	0.06	9.98	21.56	23.62	1815	788	174	33.88	TAIR|locus:2150346 - symbol:AT5G35050 "AT5G35050" species:3702 "Arabidopsis thaliana" [GO:0003674 "molecular_function" evidence=ND] [GO:0008150 "biological_process" evidence=ND] [GO:0009507 "chloroplast" evidence=ISM] Proteomes:UP000006548 EMBL:CP002688 InterPro:IPR015410 Pfam:PF09331 RefSeq:NP_001154746.1 UniGene:At.74582 EnsemblPlants:AT5G35050.1 GeneID:3771237 KEGG:ath:AT5G35050 TAIR:AT5G35050…	209	9	209	96.17	180	7e-51	98/206	47	135/206	65	6/206	2	-2
c50087_g1_i1	-56.3763	-30.9363	-49.1178	1.10329	1.59859	2.81906	1.94776	6.29789	0.410363	1.27615	0.609208	6.22738	6.36919	0.33	0.91	0.42	89.87	92.21	799	165	293	16.15	TAIR|locus:2114693 - symbol:AT3G49540 "AT3G49540" species:3702 "Arabidopsis thaliana" [GO:0003674 "molecular_function" evidence=ND] [GO:0005634 "nucleus" evidence=ISM] Proteomes:UP000006548 EMBL:CP002686 EMBL:AL132964 EMBL:BT010640 EMBL:AK175852 EMBL:AK175996 PIR:T46231 RefSeq:NP_190523.1 UniGene:At.22164 ProteinModelPortal:Q9SCK5 EnsemblPlants:AT3G49540.1 GeneID:824116 KEGG:ath:AT3G49540 TAIR:AT…	166	1	42	25.3	65.9	6e-12	34/43	79	37/43	86	1/43	2	3
c50623_g1_i1	4.782	3.9278	4.16099	1.62824	3.63646	3.53035	3.56178	3.01001	4.93644	4.65255	4.73575	2.67882	3.38214	30.82	17.6	23.38	6.86	11.36	5106	259	5046	93.77	TAIR|locus:2827287 - symbol:NERD "Needed for RDR2-independent DNA methylation" species:3702 "Arabidopsis thaliana" [GO:0005634 "nucleus" evidence=ISM] [GO:0005829 "cytosol" evidence=IDA] [GO:0031048 "chromatin silencing by small RNA" evidence=IMP] [GO:0042393 "histone binding" evidence=IDA] InterPro:IPR000571 InterPro:IPR001965 InterPro:IPR003121 InterPro:IPR003169 InterPro:IPR004343 InterPro:IPR…	1773	1	1572	88.66	1976	0	1208/1636	73	1337/1636	81	104/1636	6	1
c52937_g3_i1	-2.04799	-5.37779	-1.71122	1.21018	2.7098	1.66747	2.86217	3.41064	2.24159	0.848789	2.50077	3.2758	3.55102	3.91	0.51	4.04	10.78	12.89	303	160	303	47.52	TAIR|locus:2059624 - symbol:AT2G27180 "AT2G27180" species:3702 "Arabidopsis thaliana" [GO:0003674 "molecular_function" evidence=ND] [GO:0008150 "biological_process" evidence=ND] Proteomes:UP000006548 EMBL:CP002685 EMBL:AC007290 EMBL:BT006186 EMBL:BT008578 EMBL:AK228632 PIR:G84669 RefSeq:NP_565639.1 UniGene:At.38803 EnsemblPlants:AT2G27180.1 GeneID:817260 KEGG:ath:AT2G27180 TAIR:AT2G27180 HOGENOM:…	165	28	75	29.09	59.7	6e-11	44/48	91	46/48	95	0/48	0	1
c53241_g2_i1	1.26594	-27.0721	-1.45515	-1.32838	5.16365	1.08957	4.718	4.78713	5.33655	0.237608	4.45517	4.99634	4.58667	40.75	0.12	19.16	37.46	27.2	976	245	721	48.87	TAIR|locus:2148196 - symbol:AT5G17090 "AT5G17090" species:3702 "Arabidopsis thaliana" [GO:0003674 "molecular_function" evidence=ND] [GO:0005634 "nucleus" evidence=ISM] [GO:0008150 "biological_process" evidence=ND] Proteomes:UP000006548 EMBL:CP002688 EMBL:AL391141 HOGENOM:HOG000131686 InterPro:IPR006525 TIGRFAMs:TIGR01638 PIR:T51564 RefSeq:NP_197211.1 UniGene:At.50463 ProteinModelPortal:Q9LFJ4 SMR…	230	64	222	69.13	208	6e-64	102/160	63	126/160	78	2/160	1	2
c55530_g2_i10	5.10248	11.1243	8.41388	1.05011	1.51657	1.7708	1.68413	0.777725	3.09445	4.2189	3.81603	0.743256	0.813792	7.89	12.63	11.77	0.91	0.97	9022	1130	168	10.67	UNIPROTKB|Q8HCQ3 - symbol:nad7 "NADH dehydrogenase subunit 7" species:39947 "Oryza sativa Japonica Group" [GO:0005739 "mitochondrion" evidence=IC] InterPro:IPR001135 InterPro:IPR014029 InterPro:IPR022885 Pfam:PF00346 PROSITE:PS00535 HAMAP:MF_01358 GO:GO:0005739 Proteomes:UP000000763 GO:GO:0051287 GO:GO:0016651 GO:GO:0048038 EMBL:BA000029 EMBL:DQ167807 EMBL:DQ167400 Gene3D:1.10.645.10 InterPro:IPR…	394	72	392	81.47	596	0	296/321	92	300/321	93	0/321	0	-3
c47791_g2_i4	-7.32646	-8.49134	-8.16967	-2.7432	0.850556	0.249495	0.485077	2.26395	0.232916	0.0200408	0.0757556	3.10603	1.65017	0.17	0.01	0.04	9.51	2.71	2540	2194	1016	46.42	TAIR|locus:2128771 - symbol:AT4G03450 "AT4G03450" species:3702 "Arabidopsis thaliana" [GO:0000165 "MAPK cascade" evidence=RCA] [GO:0002237 "response to molecule of bacterial origin" evidence=RCA] [GO:0009581 "detection of external stimulus" evidence=RCA] [GO:0009595 "detection of biotic stimulus" evidence=RCA] [GO:0009627 "systemic acquired resistance" evidence=RCA] [GO:0009697 "salicylic acid bi…	641	30	418	60.69	362	4e-125	204/398	51	271/398	68	14/398	3	-2
c57236_g1_i4	-4.09391	-1.66048	-3.61946	-1.71674	1.60106	2.52116	1.75532	2.49323	0.87988	2.18176	1.05759	2.91336	2.13369	0.85	2.35	0.88	8.2	4.25	227	1	222	97.8	TAIR|locus:2091633 - symbol:AT3G22260 species:3702 "Arabidopsis thaliana" [GO:0005634 "nucleus" evidence=ISM] [GO:0006508 "proteolysis" evidence=IEA;ISS] [GO:0008233 "peptidase activity" evidence=IEA] [GO:0008234 "cysteine-type peptidase activity" evidence=ISS] [GO:0009507 "chloroplast" evidence=ISM] [GO:0005886 "plasma membrane" evidence=IDA] Pfam:PF02338 Proteomes:UP000006548 GO:GO:0005886 EMBL…	245	156	224	28.16	139	2e-40	66/74	89	67/74	90	5/74	6	1
c58605_g1_i3	-1.44353	-5.32392	-1.32416	-1.1717	3.81097	2.6138	3.87713	3.96901	3.55535	1.67247	3.67988	4.08496	3.85636	11.3	1.43	10.63	19.59	16.12	401	401	141	65.09	TAIR|locus:2009011 - symbol:MES14 "methyl esterase 14" species:3702 "Arabidopsis thaliana" [GO:0005737 "cytoplasm" evidence=ISM] [GO:0009507 "chloroplast" evidence=IEA] [GO:0016787 "hydrolase activity" evidence=IEA;ISS] [GO:0005886 "plasma membrane" evidence=IDA] PROSITE:PS00120 EMBL:CP002684 Proteomes:UP000006548 GO:GO:0005886 GO:GO:0009507 Gene3D:3.40.50.1820 InterPro:IPR029058 SUPFAM:SSF53474 …	348	262	348	25	174	4e-52	84/87	96	87/87	100	0/87	0	-1
c58828_g1_i1	-3.7664	-1.28802	-4.46531	-1.09004	1.09231	2.21849	0.775671	2.34555	0.495377	2.04341	0.249802	2.40856	2.28418	0.41	2.06	0.15	5.53	4.84	2315	2081	186	81.9	TAIR|locus:2150575 - symbol:ABCB29 "AT5G03910" species:3702 "Arabidopsis thaliana" [GO:0005215 "transporter activity" evidence=ISS] [GO:0005524 "ATP binding" evidence=IEA] [GO:0005886 "plasma membrane" evidence=IBA] [GO:0009507 "chloroplast" evidence=ISM;IDA] [GO:0010315 "auxin efflux" evidence=IBA] [GO:0010329 "auxin efflux transmembrane transporter activity" evidence=IBA] [GO:0010540 "basipetal…	634	21	634	96.85	887	0	567/635	89	590/635	92	24/635	3	-1
c60127_g3_i2	-5.42119	-6.02837	-5.73219	-1.0372	2.0609	1.92193	1.98909	3.58744	1.17528	1.02212	1.0948	3.61389	3.56119	1.28	0.66	0.92	13.8	12.98	1172	2	205	17.41	TAIR|locus:2036267 - symbol:AT1G76880 "AT1G76880" species:3702 "Arabidopsis thaliana" [GO:0003682 "chromatin binding" evidence=IEA] [GO:0005634 "nucleus" evidence=ISM] [GO:0003700 "sequence-specific DNA binding transcription factor activity" evidence=ISS] [GO:0006355 "regulation of transcription, DNA-templated" evidence=TAS] [GO:0044212 "transcription regulatory region DNA binding" evidence=IPI] …	603	460	531	11.94	78.2	3e-14	41/75	54	49/75	65	10/75	13	2
c85295_g1_i1	-4.36602	17.3187	2.06281	1.01369	1.33549	4.36702	3.25077	2.77994	0.643838	6.88441	3.81477	2.77016	2.78977	0.56	91.74	11.76	7.35	7.3	210	2	184	87.14	TAIR|locus:2207041 - symbol:AT1G72290 "AT1G72290" species:3702 "Arabidopsis thaliana" [GO:0004866 "endopeptidase inhibitor activity" evidence=IEA;ISS] [GO:0009507 "chloroplast" evidence=ISM] InterPro:IPR002160 Pfam:PF00197 SMART:SM00452 EMBL:CP002684 Proteomes:UP000006548 GO:GO:0004866 EMBL:AC067754 InterPro:IPR011065 SUPFAM:SSF50386 EMBL:AY084376 EMBL:BT025277 PIR:F96746 RefSeq:NP_177373.1 UniGe…	215	146	206	28.37	41.6	0.0001	31/64	48	40/64	62	6/64	9	2
c54527_g1_i1	1.83242	4.56813	4.46605	1.01751	3.2631	3.79614	3.78386	2.86783	3.72909	5.04694	5.01434	2.85534	2.88039	12.94	23.59	28.7	7.83	7.86	1293	259	879	48.03	TAIR|locus:2132016 - symbol:AT4G22250 species:3702 "Arabidopsis thaliana" [GO:0005739 "mitochondrion" evidence=ISM] [GO:0008270 "zinc ion binding" evidence=IEA;ISS] InterPro:IPR001841 PROSITE:PS50089 SMART:SM00184 InterPro:IPR013083 Proteomes:UP000006548 EMBL:CP002687 GO:GO:0008270 Gene3D:3.30.40.10 HOGENOM:HOG000015147 EMBL:BT005602 EMBL:AK118292 RefSeq:NP_193956.2 UniGene:At.32554 ProteinModelP…	214	1	214	100	313	2e-103	169/215	78	184/215	85	9/215	4	1
c55001_g1_i2	-6.92057	-6.05238	-7.27009	1.40073	0.795352	1.10139	0.647476	3.23561	0.210747	0.404136	0.139665	3.00164	3.48782	0.15	0.21	0.08	8.75	12.31	2153	2151	1	99.91	TAIR|locus:2046505 - symbol:CSLD1 "AT2G33100" species:3702 "Arabidopsis thaliana" [GO:0000139 "Golgi membrane" evidence=IEA] [GO:0000271 "polysaccharide biosynthetic process" evidence=ISS] [GO:0005794 "Golgi apparatus" evidence=ISM] [GO:0009832 "plant-type cell wall biogenesis" evidence=ISS] [GO:0016021 "integral component of membrane" evidence=IEA] [GO:0016757 "transferase activity, transferring…	1036	22	739	69.31	1279	0	654/719	90	681/719	94	3/719	0	-3
c61400_g3_i3	-8.69393	-1.08125	-16.5584	-1.12086	3.18561	5.05042	2.32404	5.0241	1.98707	4.99438	1.05759	5.10708	4.94247	3.08	22.65	0.88	40.42	35	876	607	672	7.53	TAIR|locus:2077132 - symbol:AT3G45850 "AT3G45850" species:3702 "Arabidopsis thaliana" [GO:0003777 "microtubule motor activity" evidence=ISS] [GO:0005524 "ATP binding" evidence=IEA] [GO:0005871 "kinesin complex" evidence=IBA] [GO:0005874 "microtubule" evidence=IEA] [GO:0007018 "microtubule-based movement" evidence=IBA] [GO:0008574 "ATP-dependent microtubule motor activity, plus-end-directed" evide…	1058	125	146	2.08	52.8	2e-06	22/22	100	22/22	100	0/22	0	1
c43380_g1_i1	-14.7898	-8.10359	-6.42967	-1.11137	2.72284	3.46468	3.71072	5.21171	1.4019	2.26987	2.60369	5.28843	5.1361	1.68	2.55	4.42	46.05	40.26	303	3	293	96.04	TAIR|locus:2027559 - symbol:AT1G56720 "AT1G56720" species:3702 "Arabidopsis thaliana" [GO:0001653 "peptide receptor activity" evidence=IBA] [GO:0004675 "transmembrane receptor protein serine/threonine kinase activity" evidence=IBA] [GO:0005886 "plasma membrane" evidence=ISM;IBA] [GO:0009506 "plasmodesma" evidence=IBA] [GO:0009755 "hormone-mediated signaling pathway" evidence=IBA] [GO:0016301 "kin…	492	396	492	19.72	149	2e-42	88/97	90	92/97	94	0/97	0	3
c56269_g2_i2	-4.12645	-1.68864	-5.98787	1.26887	1.4723	2.40755	0.809722	2.98179	0.770057	2.0591	0.232916	2.81496	3.15851	0.71	2.09	0.14	7.6	9.64	1735	513	1460	54.64	TAIR|locus:2201113 - symbol:AT1G21920 "AT1G21920" species:3702 "Arabidopsis thaliana" [GO:0008168 "methyltransferase activity" evidence=IEA] [GO:0009507 "chloroplast" evidence=ISM] [GO:0016301 "kinase activity" evidence=IEA] [GO:0016310 "phosphorylation" evidence=IEA] [GO:0032259 "methylation" evidence=IEA] EMBL:CP002684 Proteomes:UP000006548 GO:GO:0016301 GO:GO:0008168 InterPro:IPR003409 Pfam:PF…	417	96	416	76.98	402	4e-133	215/322	66	257/322	79	7/322	2	3
c56373_g1_i1	-4.37859	-3.78347	-3.94671	-1.11735	2.15657	2.31996	2.27392	3.38956	1.34008	1.55083	1.48989	3.47054	3.31046	1.57	1.26	1.5	12.44	10.81	1496	1094	84	67.58	TAIR|locus:2051915 - symbol:AT2G19780 "AT2G19780" species:3702 "Arabidopsis thaliana" [GO:0004672 "protein kinase activity" evidence=IBA] [GO:0005886 "plasma membrane" evidence=IBA] [GO:0009506 "plasmodesma" evidence=IBA] [GO:0009755 "hormone-mediated signaling pathway" evidence=IBA] [GO:0046777 "protein autophosphorylation" evidence=IBA] [GO:0007165 "signal transduction" evidence=IC] InterPro:IP…	402	65	401	83.83	630	0	310/337	91	323/337	95	0/337	0	-1
c56972_g1_i3	1.10855	10.3157	1.07644	1.13568	0.285393	0.889548	0.268507	0.29857	0.36925	3.58735	0.326848	0.220579	0.404136	0.29	7.8	0.2	0.22	0.41	654	116	412	45.41	TAIR|locus:2174587 - symbol:CIPK21 "AT5G57630" species:3702 "Arabidopsis thaliana" [GO:0004674 "protein serine/threonine kinase activity" evidence=IBA] [GO:0005634 "nucleus" evidence=ISM;IBA] [GO:0005737 "cytoplasm" evidence=IBA] [GO:0006468 "protein phosphorylation" evidence=IBA] [GO:0016301 "kinase activity" evidence=ISS] [GO:0035556 "intracellular signal transduction" evidence=IBA] InterPro:IP…	416	318	416	23.8	179	3e-52	95/99	95	96/99	96	0/99	0	2
c57547_g2_i2	1.43273	2.63507	5.80565	-1.096	2.0061	2.36106	2.75395	1.69601	2.28218	3.16126	4.30088	1.76342	1.63118	4.05	5.54	17.09	3.13	2.66	351	4	351	99.15	TAIR|locus:2018032 - symbol:NPF8.5 "AT1G62200" species:3702 "Arabidopsis thaliana" [GO:0005215 "transporter activity" evidence=IEA;ISS] [GO:0005886 "plasma membrane" evidence=ISM] [GO:0006857 "oligopeptide transport" evidence=IEA;ISS] [GO:0016020 "membrane" evidence=ISS] [GO:0016021 "integral component of membrane" evidence=IEA] [GO:0009705 "plant-type vacuole membrane" evidence=IDA] InterPro:IPR…	590	207	322	19.66	219	2e-67	105/116	90	110/116	94	0/116	0	1
c49359_g1_i1	-13.6032	-1.17538	-3.3527	1.58974	1.17372	3.98347	3.10892	4.42351	0.335865	3.86861	2.35641	4.10174	4.77053	0.26	9.7	3.56	19.87	31.04	880	97	756	75	TAIR|locus:2101911 - symbol:AT3G60780 "AT3G60780" species:3702 "Arabidopsis thaliana" [GO:0003674 "molecular_function" evidence=ND] [GO:0008150 "biological_process" evidence=ND] Proteomes:UP000006548 EMBL:CP002686 EMBL:AL162295 EMBL:AY086651 EMBL:DQ446780 PIR:T47889 RefSeq:NP_191637.1 UniGene:At.34383 EnsemblPlants:AT3G60780.1 GeneID:825249 KEGG:ath:AT3G60780 TAIR:AT3G60780 OMA:DCERNDF PhylomeDB:…	218	1	218	100	358	2e-123	180/220	81	195/220	88	2/220	0	1
c57822_g2_i3	-6.47603	-7.27861	-9.13108	-1.40113	1.41498	1.20237	0.604716	3.04856	0.606435	0.437882	0.110761	3.30155	2.81496	0.52	0.23	0.06	10.97	7.46	581	2	568	97.59	TAIR|locus:2018269 - symbol:CKL13 "AT1G04440" species:3702 "Arabidopsis thaliana" [GO:0004674 "protein serine/threonine kinase activity" evidence=IBA] [GO:0005524 "ATP binding" evidence=IEA] [GO:0005634 "nucleus" evidence=IBA] [GO:0005737 "cytoplasm" evidence=ISM;IBA] [GO:0006897 "endocytosis" evidence=IBA] [GO:0008360 "regulation of cell shape" evidence=IBA] [GO:0016055 "Wnt signaling pathway" e…	468	281	468	40.17	259	9e-83	160/189	84	171/189	90	1/189	0	2
c40559_g1_i1	1.06245	-6.43842	-1.21375	-1.11625	3.4027	1.50312	3.21651	3.27899	3.44668	0.672573	3.0798	3.35928	3.20062	10.39	0.38	6.61	11.46	9.95	1086				No hit
c43212_g1_i1	-5.71335	-3.71401	-4.47653	-1.35855	0.682247	1.46129	1.188	2.45657	0.173193	0.794551	0.525149	2.68753	2.24546	0.12	0.47	0.35	6.9	4.68	381	1	54	14.17	TAIR|locus:2080767 - symbol:TBL8 "AT3G11570" species:3702 "Arabidopsis thaliana" [GO:0008150 "biological_process" evidence=ND] [GO:0009507 "chloroplast" evidence=ISM] [GO:0016021 "integral component of membrane" evidence=IEA] GO:GO:0016021 Proteomes:UP000006548 EMBL:CP002686 EMBL:AC008153 InterPro:IPR026057 Pfam:PF13839 eggNOG:NOG298042 HOGENOM:HOG000238066 InterPro:IPR025846 InterPro:IPR029962 I…	427	410	427	4.22	38.9	0.006	16/18	88	18/18	100	0/18	0	1
c61586_g6_i1	-5.04646	-4.50338	-4.80124	-1.59587	3.05789	3.17493	3.10964	4.08983	2.1056	2.26987	2.17747	4.44088	3.76653	3.45	2.55	3.02	25.22	15.07	264	2	202	76.14	TAIR|locus:2009542 - symbol:AT1G22570 "AT1G22570" species:3702 "Arabidopsis thaliana" [GO:0005215 "transporter activity" evidence=IEA;ISS] [GO:0005886 "plasma membrane" evidence=ISM] [GO:0006857 "oligopeptide transport" evidence=IEA;ISS] [GO:0016020 "membrane" evidence=ISS] [GO:0016021 "integral component of membrane" evidence=IEA] InterPro:IPR000109 InterPro:IPR018456 Pfam:PF00854 PROSITE:PS0102…	565	499	565	11.86	94.7	2e-22	55/67	82	64/67	95	0/67	0	2
c61570_g1_i1	3.3544	4.06126	2.25506	1.58591	4.64743	4.7605	4.40338	4.17512	5.60175	5.87762	5.02886	3.8557	4.52101	49.3	42.66	29.02	16.56	25.95	4498	204	4190	88.64	TAIR|locus:2045412 - symbol:AT2G32240 "AT2G32240" species:3702 "Arabidopsis thaliana" [GO:0003674 "molecular_function" evidence=ND] [GO:0005737 "cytoplasm" evidence=ISM] [GO:0046686 "response to cadmium ion" evidence=IEP;RCA] [GO:0005886 "plasma membrane" evidence=IDA] [GO:0009737 "response to abscisic acid" evidence=IDA] [GO:0005829 "cytosol" evidence=RCA] Proteomes:UP000006548 GO:GO:0005886 GO:…	1333	4	1333	99.77	1664	0	1136/1331	85	1233/1331	92	3/1331	0	3
c50841_g1_i1	-5.78729	-1.93525	-10.3161	1.30386	2.84494	3.87512	2.10728	4.56793	1.84765	3.42802	1.01371	4.38054	4.76333	2.7	6.9	0.83	24.18	30.93	607	295	2	48.43	TAIR|locus:2010449 - symbol:AT1G27930 "AT1G27930" species:3702 "Arabidopsis thaliana" [GO:0008150 "biological_process" evidence=ND] [GO:0005515 "protein binding" evidence=IPI] [GO:0005794 "Golgi apparatus" evidence=IDA] [GO:0006857 "oligopeptide transport" evidence=RCA] [GO:0005768 "endosome" evidence=IDA] [GO:0005802 "trans-Golgi network" evidence=IDA] EMBL:CP002684 Proteomes:UP000006548 GO:GO:0…	289	1	98	33.91	124	9e-33	92/98	93	96/98	97	0/98	0	-1
c34636_g1_i1	41.0082	-1.3435	1.11942	1.16543	5.42066	3.14738	3.448	3.47626	8.72542	2.94158	3.53033	3.36758	3.58844	387.02	4.61	9.49	11.52	13.25	2700	665	2491	67.67	TAIR|locus:2088329 - symbol:NSP4 "nitrile specifier protein 4" species:3702 "Arabidopsis thaliana" [GO:0005737 "cytoplasm" evidence=ISM] [GO:0030246 "carbohydrate binding" evidence=IEA] [GO:0019762 "glucosinolate catabolic process" evidence=IDA] [GO:0080028 "nitrile biosynthetic process" evidence=IDA] [GO:0009506 "plasmodesma" evidence=IDA] InterPro:IPR006652 InterPro:IPR015915 Pfam:PF01344 SMART…	619	8	619	98.87	674	0	345/622	55	439/622	70	23/622	3	2
c60276_g1_i3	6.13938	2.33514	2.37551	1.32047	2.08044	1.65103	1.65961	1.33451	3.76706	2.37248	2.3972	1.14897	1.55002	13.31	2.8	3.7	1.64	2.45	2815	2815	419	85.15	TAIR|locus:2201006 - symbol:chr31 "AT1G05490" species:3702 "Arabidopsis thaliana" [GO:0003677 "DNA binding" evidence=IEA] [GO:0004386 "helicase activity" evidence=IEA] [GO:0005524 "ATP binding" evidence=IEA] [GO:0005634 "nucleus" evidence=ISM;IEA] InterPro:IPR000330 Pfam:PF00176 InterPro:IPR001650 Pfam:PF00271 Gene3D:3.40.50.300 InterPro:IPR027417 SUPFAM:SSF52540 EMBL:CP002684 Proteomes:UP0000065…	1410	596	1410	57.8	1177	0	623/816	76	707/816	86	18/816	2	-1
c55192_g1_i2	-9.47871	-9.53333	-11.8768	-1.64401	1.31348	1.30172	0.719807	3.33189	0.465051	0.456761	0.139665	3.70974	2.99252	0.38	0.24	0.08	14.89	8.55	1077	732	169	52.37	TAIR|locus:2178963 - symbol:AKINBETA1 "AT5G21170" species:3702 "Arabidopsis thaliana" [GO:0004679 "AMP-activated protein kinase activity" evidence=ISS] [GO:0005524 "ATP binding" evidence=IEA] [GO:0005737 "cytoplasm" evidence=ISM] [GO:0005975 "carbohydrate metabolic process" evidence=IEA] [GO:0006633 "fatty acid biosynthetic process" evidence=IEA] [GO:0009744 "response to sucrose" evidence=IEA;RCA…	320	128	318	59.69	324	2e-107	154/191	80	173/191	90	3/191	1	-1
c56235_g2_i2	7.32032	4.70317	6.23585	1.05511	1.9779	1.80792	1.91804	1.04622	3.88014	3.24187	3.64882	1.00824	1.08563	14.43	5.91	10.39	1.36	1.44	868	255	1	29.38	TAIR|locus:2167121 - symbol:AT5G56530 "AT5G56530" species:3702 "Arabidopsis thaliana" [GO:0003674 "molecular_function" evidence=ND] [GO:0005576 "extracellular region" evidence=ISM] [GO:0008150 "biological_process" evidence=ND] Proteomes:UP000006548 EMBL:CP002688 EMBL:AB019234 InterPro:IPR004314 InterPro:IPR025521 Pfam:PF03080 Pfam:PF14365 HOGENOM:HOG000237949 EMBL:AY064041 EMBL:AY142658 RefSeq:NP…	420	1	85	20.24	168	5e-47	76/85	89	80/85	94	0/85	0	-2
c47404_g1_i1	-2.20027	-4.62129	-3.22909	1.1858	1.63539	0.460135	1.1838	2.42015	1.16265	0.0920405	0.609208	2.30034	2.5462	1.26	0.05	0.42	5.06	6.01	857	193	627	50.76	TAIR|locus:2130664 - symbol:AT4G16460 "AT4G16460" species:3702 "Arabidopsis thaliana" [GO:0003674 "molecular_function" evidence=ND] [GO:0005739 "mitochondrion" evidence=ISM] [GO:0008150 "biological_process" evidence=ND] [GO:0048446 "petal morphogenesis" evidence=RCA] Proteomes:UP000006548 EMBL:CP002687 EMBL:DQ446842 RefSeq:NP_001118992.1 RefSeq:NP_001118993.1 RefSeq:NP_193379.2 UniGene:At.54358 P…	176	34	176	81.25	120	2e-31	97/146	66	116/146	79	4/146	2	1
c56917_g33_i2	4.17085	3.56264	2.573	-1.06387	4.29119	4.2006	4.00709	3.33798	5.44328	5.21588	4.74639	3.38294	3.29362	43.85	26.52	23.57	11.66	10.68	6935	5938	5642	4.28	UNIPROTKB|Q6ENE9 - symbol:clpP "ATP-dependent Clp protease proteolytic subunit" species:4536 "Oryza nivara" [GO:0009536 "plastid" evidence=IC] InterPro:IPR001907 InterPro:IPR018215 PRINTS:PR00127 PROSITE:PS00381 PROSITE:PS00382 HAMAP:MF_00444 Pfam:PF00574 GO:GO:0009570 GO:GO:0009536 GO:GO:0004252 Gene3D:3.90.226.10 InterPro:IPR029045 SUPFAM:SSF52096 EMBL:AP006728 InterPro:IPR023562 PANTHER:PTHR10…	216	23	121	45.83	145	1e-36	67/99	67	83/99	83	0/99	0	-2
c47677_g1_i1	-9.21314	-5.54839	-12.5639	-1.39173	2.80425	3.37617	2.38781	4.58672	1.62766	2.35928	1.18014	4.83135	4.35448	2.15	2.77	1.03	33.35	23.12	1025	148	756	59.41	TAIR|locus:2093242 - symbol:AT3G15810 "AT3G15810" species:3702 "Arabidopsis thaliana" [GO:0003674 "molecular_function" evidence=ND] [GO:0005737 "cytoplasm" evidence=ISM] [GO:0008150 "biological_process" evidence=ND] Proteomes:UP000006548 EMBL:CP002686 EMBL:AB017071 InterPro:IPR007612 InterPro:IPR025659 Pfam:PF04525 SUPFAM:SSF54518 HOGENOM:HOG000238319 EMBL:AY063868 EMBL:AY091222 EMBL:AY086466 Ref…	220	18	220	92.27	387	6e-134	189/203	93	195/203	96	0/203	0	1
c22076_g1_i2	1.68778	-1.68424	4.18426	-1.03004	1.46865	0.663657	1.91014	1.11729	1.89397	0.386744	3.20381	1.13884	1.09614	2.82	0.2	7.32	1.62	1.46	947				No hit
c54750_g1_i5	-9.4481	-1.88314	-3.32192	1.12061	4.8342	6.2452	5.78799	6.80008	3.47841	5.80529	4.98641	6.71843	6.88272	10.63	40.5	28.14	126.03	131.67	1424	140	1249	77.95	TAIR|locus:2080565 - symbol:AT3G57020 "AT3G57020" species:3702 "Arabidopsis thaliana" [GO:0009058 "biosynthetic process" evidence=IEA] [GO:0009507 "chloroplast" evidence=ISM] [GO:0009821 "alkaloid biosynthetic process" evidence=ISS] [GO:0016844 "strictosidine synthase activity" evidence=IEA;ISS;TAS] [GO:0005773 "vacuole" evidence=IDA] [GO:0005783 "endoplasmic reticulum" evidence=IDA] [GO:0009744 …	370	1	370	100	636	0	290/370	78	331/370	89	0/370	0	2
c47980_g1_i1	1.05352	9.11319	1.629	1.06866	0.275115	0.907162	0.47606	0.283952	0.315284	3.42802	0.944053	0.240064	0.335865	0.24	6.9	0.75	0.24	0.33	1059	350	868	49.01	TAIR|locus:2126619 - symbol:AT4G31060 "AT4G31060" species:3702 "Arabidopsis thaliana" [GO:0003677 "DNA binding" evidence=IEA;ISS] [GO:0003700 "sequence-specific DNA binding transcription factor activity" evidence=ISS] [GO:0005634 "nucleus" evidence=ISM;IEA;ISS] [GO:0006351 "transcription, DNA-templated" evidence=IEA] [GO:0006355 "regulation of transcription, DNA-templated" evidence=IEA;ISS] Inter…	187	15	187	92.51	305	1e-101	148/173	85	159/173	91	0/173	0	2
c57314_g1_i2	-9.71192	-6.36961	-8.43952	-5.10138	0.557083	1.53696	0.996723	1.85534	0.0920405	0.700593	0.294637	3.3718	1.02091	0.06	0.4	0.18	11.56	1.32	570	3	398	69.47	TAIR|locus:2032597 - symbol:AT1G72950 "AT1G72950" species:3702 "Arabidopsis thaliana" [GO:0006952 "defense response" evidence=ISS] [GO:0007165 "signal transduction" evidence=IEA] [GO:0043531 "ADP binding" evidence=IEA] InterPro:IPR000157 InterPro:IPR002182 Pfam:PF00931 Pfam:PF01582 PROSITE:PS50104 SMART:SM00255 Gene3D:3.40.50.300 InterPro:IPR027417 SUPFAM:SSF52540 EMBL:CP002684 Proteomes:UP000006…	379	213	351	36.68	119	1e-30	66/139	47	87/139	62	7/139	5	3
c52986_g1_i4	-3.13043	-7.78588	-3.64682	1.01591	3.06207	2.03131	2.91488	4.00534	2.34761	1.03311	2.12733	3.99397	4.01674	4.28	0.67	2.89	18.29	18.03	369				No hit
c60925_g3_i1	1.301	13.5092	2.68934	1.13032	3.38991	4.72374	3.85351	3.29259	3.58503	6.96128	4.63266	3.20541	3.38214	11.56	97.2	21.85	10.26	11.36	408	3	260	63.24	TAIR|locus:2091025 - symbol:AT3G14360 "AT3G14360" species:3702 "Arabidopsis thaliana" [GO:0004806 "triglyceride lipase activity" evidence=ISS] [GO:0006629 "lipid metabolic process" evidence=ISS;IBA] [GO:0009507 "chloroplast" evidence=ISM] [GO:0016298 "lipase activity" evidence=IBA] [GO:0098588 "bounding membrane of organelle" evidence=IBA] InterPro:IPR002921 Pfam:PF01764 Proteomes:UP000006548 EMB…	518	433	518	16.6	152	1e-42	70/86	81	74/86	86	0/86	0	3
c54750_g2_i1	4.9781	2.67769	5.31121	-1.1994	1.25879	1.04418	1.27913	0.400387	2.86808	1.97347	2.96152	0.55248	0.290163	6.61	1.92	6	0.63	0.28	294	283	2	95.92	TAIR|locus:2200008 - symbol:VPS41 "AT1G08190" species:3702 "Arabidopsis thaliana" [GO:0000166 "nucleotide binding" evidence=ISS] [GO:0005634 "nucleus" evidence=ISM] [GO:0005770 "late endosome" evidence=IBA] [GO:0006623 "protein targeting to vacuole" evidence=IBA;TAS] [GO:0030897 "HOPS complex" evidence=IBA] [GO:0033263 "CORVET complex" evidence=IBA] [GO:0035542 "regulation of SNARE complex assemb…	980	867	972	10.82	171	8e-49	83/106	78	89/106	83	12/106	11	-3
c61622_g1_i1	-6.48961	-7.14199	-7.98099	1.14955	3.58974	3.48853	3.36737	5.28351	2.48581	2.34761	2.18737	5.18394	5.385	4.83	2.74	3.05	42.82	48.2	2680	29	1474	53.96	TAIR|locus:2122749 - symbol:HKT1 "AT4G10310" species:3702 "Arabidopsis thaliana" [GO:0015079 "potassium ion transmembrane transporter activity" evidence=IEA] [GO:0015081 "sodium ion transmembrane transporter activity" evidence=ISS;IDA] [GO:0016021 "integral component of membrane" evidence=IEA] [GO:0030003 "cellular cation homeostasis" evidence=IBA] [GO:0035725 "sodium ion transmembrane transport"…	506	1	505	99.8	643	0	369/506	72	424/506	83	25/506	4	2
c55959_g1_i1	1.09438	5.88363	5.41596	1.64527	1.59997	2.50753	2.47066	1.86105	1.66635	4.09294	3.97345	1.53623	2.25456	2.25	11.44	13.36	2.52	4.72	744	639	106	71.77	TAIR|locus:2137350 - symbol:AT4G27810 "AT4G27810" species:3702 "Arabidopsis thaliana" [GO:0003674 "molecular_function" evidence=ND] [GO:0005634 "nucleus" evidence=ISM] [GO:0008150 "biological_process" evidence=ND] Proteomes:UP000006548 EMBL:CP002687 HOGENOM:HOG000272662 InterPro:IPR007789 Pfam:PF05097 EMBL:AY773890 RefSeq:NP_194510.2 UniGene:At.50908 UniGene:At.68766 ProteinModelPortal:Q5S4T5 Ens…	196	1	196	100	278	6e-93	147/197	74	160/197	81	20/197	10	-1
c14404_g1_i1	2.79977	1.32293	4.85802	2.49069	1.26559	0.904357	1.47578	1.21631	2.21005	1.12848	3.00511	0.724744	2.04129	3.8	0.76	6.23	0.88	3.91	212				No hit
c57146_g3_i1	-1.03409	-4.7961	-1.05064	-1.10018	6.24512	5.01242	6.23361	6.2001	6.22099	4.00749	6.19807	6.26935	6.13161	77.3	10.74	67.14	92.43	79.67	673	603	247	53.05	TAIR|locus:2127846 - symbol:AT4G32470 species:3702 "Arabidopsis thaliana" [GO:0005739 "mitochondrion" evidence=ISM;IDA] [GO:0005750 "mitochondrial respiratory chain complex III" evidence=IEA;IDA] [GO:0006122 "mitochondrial electron transport, ubiquinol to cytochrome c" evidence=IEA;ISS] [GO:0008121 "ubiquinol-cytochrome-c reductase activity" evidence=ISS] [GO:1902600 "hydrogen ion transmembrane t…	122	1	119	97.54	188	7e-59	115/119	96	118/119	99	0/119	0	-2
c48196_g1_i1	-10.296	-8.70794	-9.41833	-1.10855	0.564	1.07394	0.873117	3.3809	0.0920405	0.33372	0.220579	3.45605	3.30738	0.06	0.17	0.13	12.3	10.79	547	38	472	79.52	TAIR|locus:2114505 - symbol:AT3G48550 "AT3G48550" species:3702 "Arabidopsis thaliana" [GO:0003674 "molecular_function" evidence=ND] [GO:0005634 "nucleus" evidence=ISM] [GO:0008150 "biological_process" evidence=ND] Proteomes:UP000006548 EMBL:CP002686 EMBL:AL133315 EMBL:AY086607 EMBL:BT024699 PIR:T46199 RefSeq:NP_190424.1 UniGene:At.35711 IntAct:Q9SMP3 STRING:3702.AT3G48550.1-P EnsemblPlants:AT3G48…	158	1	158	100	226	6e-74	125/159	78	131/159	82	15/159	9	2
c52089_g2_i1	-1.15582	4.3884	-1.15784	-1.06507	0.243319	0.96136	0.241399	0.320568	0.160336	2.50295	0.157816	0.36925	0.278304	0.11	3.15	0.09	0.39	0.27	1251				No hit
c45284_g2_i1	5.0382	1.69549	4.21748	-1.01969	1.65856	1.18223	1.59056	0.847031	3.19412	1.62291	2.93759	0.861211	0.833084	8.55	1.36	5.87	1.1	1	342	342	1	100	TAIR|locus:2160811 - symbol:CHR24 "AT5G63950" species:3702 "Arabidopsis thaliana" [GO:0003677 "DNA binding" evidence=IEA;ISS] [GO:0004386 "helicase activity" evidence=IEA;ISS] [GO:0005524 "ATP binding" evidence=IEA;ISS] [GO:0005634 "nucleus" evidence=ISM;IEA] [GO:0006310 "DNA recombination" evidence=IEA] [GO:0046686 "response to cadmium ion" evidence=IEP] [GO:0045951 "positive regulation of mitot…	1090	180	294	10.55	95.1	7e-22	67/115	58	80/115	69	1/115	0	-1
c45810_g1_i1	-4.23934	-1.41688	-3.66743	-3.80584	0.810799	2.09576	1.07296	1.01242	0.278304	1.85942	0.487373	2.36214	0.433929	0.21	1.72	0.32	5.32	0.44	400	398	120	69.75	TAIR|locus:2825107 - symbol:ZFP7 "AT1G24625" species:3702 "Arabidopsis thaliana" [GO:0003676 "nucleic acid binding" evidence=ISS] [GO:0005634 "nucleus" evidence=ISM;IBA] [GO:0005737 "cytoplasm" evidence=IBA] [GO:0008270 "zinc ion binding" evidence=ISS] [GO:0046872 "metal ion binding" evidence=IEA] [GO:0003700 "sequence-specific DNA binding transcription factor activity" evidence=ISS] [GO:0006355 …	209	113	209	46.41	142	2e-41	76/97	78	79/97	81	4/97	4	-3
c46190_g1_i1	7.58823	7.21881	6.65779	3.63882	2.57693	2.55588	2.52137	2.24705	4.42459	4.35259	4.23587	1.50083	3.3643	21.43	13.96	16.21	2.43	11.21	313	8	313	97.76	TAIR|locus:2144118 - symbol:UBP12 "AT5G06600" species:3702 "Arabidopsis thaliana" [GO:0004843 "ubiquitin-specific protease activity" evidence=ISS] [GO:0005634 "nucleus" evidence=ISM] [GO:0006508 "proteolysis" evidence=ISS] [GO:0006511 "ubiquitin-dependent protein catabolic process" evidence=IEA] [GO:0008234 "cysteine-type peptidase activity" evidence=IEA] [GO:0036459 "ubiquitinyl hydrolase activi…	1116	1	101	9.05	170	2e-48	93/102	91	97/102	95	1/102	0	2
c46392_g1_i2	-4.01126	-3.26911	-5.35386	-1.41779	2.83822	3.03968	2.52674	3.75167	2.00788	2.30304	1.59136	4.01193	3.50829	3.14	2.63	1.68	18.55	12.49	1119	682	365	28.42	TAIR|locus:2153286 - symbol:AT5G59080 "AT5G59080" species:3702 "Arabidopsis thaliana" [GO:0003674 "molecular_function" evidence=ND] [GO:0005634 "nucleus" evidence=ISM] [GO:0006979 "response to oxidative stress" evidence=IMP] Proteomes:UP000006548 EMBL:CP002688 GO:GO:0006979 EMBL:AB024027 EMBL:AY063936 EMBL:AY096481 EMBL:AK227178 RefSeq:NP_200716.1 UniGene:At.27412 ProteinModelPortal:Q9FGU5 STRING…	135	33	135	76.3	166	3e-48	81/106	76	86/106	81	3/106	2	-3
c51664_g3_i2	-2.77692	-4.17403	-2.9656	-1.24962	2.49432	2.0638	2.43004	3.17278	1.86411	1.27615	1.76927	3.33759	3.01611	2.74	0.91	2.04	11.28	8.71	458	2	73	15.72	TAIR|locus:2141936 - symbol:SS4 "AT4G18240" species:3702 "Arabidopsis thaliana" [GO:0009011 "starch synthase activity" evidence=IEA] [GO:0009501 "amyloplast" evidence=IEA] [GO:0009507 "chloroplast" evidence=ISM;IDA] [GO:0016757 "transferase activity, transferring glycosyl groups" evidence=ISS] [GO:0019252 "starch biosynthetic process" evidence=IEA;RCA] [GO:0005982 "starch metabolic process" evide…	1040	1005	1031	2.6	37.4	0.038	19/27	70	21/27	77	3/27	11	2
c82746_g1_i1	-4.08947	-2.49268	-3.23599	-1.7598	1.11891	1.74843	1.45102	2.08	0.495377	1.20959	0.833084	2.52729	1.71188	0.41	0.84	0.63	6.07	2.88	292				No hit
c37792_g1_i1	6.92345	4.55144	6.81358	1.02266	0.474464	0.421482	0.472553	0.0932096	2.86993	2.26476	2.84685	0.0784397	0.110761	6.62	2.54	5.44	0.08	0.1	1448	194	1234	71.89	TAIR|locus:2169779 - symbol:ATXR6 "AT5G24330" species:3702 "Arabidopsis thaliana" [GO:0003677 "DNA binding" evidence=ISS] [GO:0005634 "nucleus" evidence=ISM;IDA] [GO:0006355 "regulation of transcription, DNA-templated" evidence=ISS] [GO:0008270 "zinc ion binding" evidence=IEA] [GO:0005515 "protein binding" evidence=IPI] [GO:0009901 "anther dehiscence" evidence=IMP] [GO:0051726 "regulation of cell…	349	6	349	98.57	606	0	304/347	87	325/347	93	3/347	0	2
c61055_g1_i4	6.80737	6.88871	7.77518	1.69264	0.8118	0.814125	0.837449	0.464904	2.98768	3.00481	3.17945	0.220579	0.979854	7.25	4.86	7.18	0.22	1.25	2573	220	2493	88.38	SGD|S000000100 - symbol:UTP20 "Component of the small-subunit (SSU) processome" species:559292 "Saccharomyces cerevisiae S288c" [GO:0005730 "nucleolus" evidence=IEA;IDA] [GO:0030686 "90S preribosome" evidence=IDA] [GO:0030688 "preribosome, small subunit precursor" evidence=IDA] [GO:0042254 "ribosome biogenesis" evidence=IEA] [GO:0030529 "ribonucleoprotein complex" evidence=IEA] [GO:0006364 "rRNA …	2493	3	697	27.88	125	1e-27	156/768	20	308/768	40	83/768	10	1
c56205_g1_i1	1.52576	7.24004	1.06229	-1.007	0.394025	0.767889	0.232916	0.188268	0.8029	3.04937	0.28055	0.193369	0.183301	0.75	5.05	0.17	0.19	0.17	732				No hit
c56787_g1_i1	-1.58786	-4.53114	-1.5979	-1.33827	2.54239	1.44226	2.5372	2.6793	2.23063	0.717842	2.22154	2.89771	2.47735	3.87	0.41	3.15	8.1	5.68	2016	72	1031	47.62	TAIR|locus:2037048 - symbol:AT1G53120 "AT1G53120" species:3702 "Arabidopsis thaliana" [GO:0003723 "RNA binding" evidence=IEA;ISS] [GO:0008150 "biological_process" evidence=ND] [GO:0009507 "chloroplast" evidence=ISM;IDA] InterPro:IPR002942 Pfam:PF01479 PROSITE:PS50889 SMART:SM00363 EMBL:CP002684 Proteomes:UP000006548 GO:GO:0009507 GO:GO:0003723 UniGene:At.16238 UniGene:At.66953 Gene3D:3.10.290.10 …	320	1	320	100	525	0	287/320	89	301/320	94	0/320	0	3
c13882_g1_i1	-7.73628	-2.26927	-5.09427	-6.03758	1.43823	2.8855	2.04944	1.82576	0.584894	2.35431	1.18766	3.53653	0.942562	0.5	2.76	1.04	13.08	1.18	317				No hit
c47879_g1_i3	-9.04476	1.27276	-14.8866	-1.55699	2.29942	4.55398	1.46161	4.05137	1.20623	4.73128	0.487373	4.38332	3.74455	1.33	18.6	0.32	24.25	14.83	476	80	298	46.01	TAIR|locus:505006145 - symbol:AT1G25275 "AT1G25275" species:3702 "Arabidopsis thaliana" [GO:0003674 "molecular_function" evidence=ND] [GO:0005576 "extracellular region" evidence=ISM] [GO:0080167 "response to karrikin" evidence=IEP] [GO:0009627 "systemic acquired resistance" evidence=RCA] [GO:0031347 "regulation of defense response" evidence=RCA] EMBL:CP002684 Proteomes:UP000006548 GO:GO:0080167 E…	85	2	85	98.82	125	8e-36	62/84	73	68/84	80	11/84	13	2
c20956_g1_i1	-2.76362	6.77746	-3.21325	-2.7972	1.37687	3.40441	1.18197	1.36228	0.82668	5.05398	0.609208	2.29324	0.809256	0.78	23.71	0.42	5.03	0.96	916	15	782	83.84	TAIR|locus:2103371 - symbol:AT3G60450 species:3702 "Arabidopsis thaliana" [GO:0005634 "nucleus" evidence=ISM] [GO:0008150 "biological_process" evidence=ND] [GO:0005829 "cytosol" evidence=IDA] [GO:0009627 "systemic acquired resistance" evidence=RCA] [GO:0034976 "response to endoplasmic reticulum stress" evidence=RCA] Pfam:PF00300 Proteomes:UP000006548 GO:GO:0005829 EMBL:CP002686 Gene3D:3.40.50.124…	274	1	271	98.91	318	2e-106	167/271	61	200/271	73	15/271	5	3
c51124_g1_i4	3.4649	3.72948	4.51319	2.03125	1.30284	1.33046	1.39951	1.08149	2.47784	2.584	2.85918	0.685029	1.7074	4.79	3.38	5.49	0.82	2.87	772	166	771	78.5	TAIR|locus:2037375 - symbol:emb1507 "AT1G20960" species:3702 "Arabidopsis thaliana" [GO:0003676 "nucleic acid binding" evidence=IEA] [GO:0004386 "helicase activity" evidence=IEA] [GO:0005524 "ATP binding" evidence=IEA] [GO:0005634 "nucleus" evidence=ISM] [GO:0008026 "ATP-dependent helicase activity" evidence=ISS] [GO:0009793 "embryo development ending in seed dormancy" evidence=NAS] [GO:0019013 "…	2171	5	219	9.9	301	2e-91	165/215	76	180/215	83	13/215	6	1
c58942_g1_i2	4.09468	2.07553	3.21997	1.26468	8.59159	8.1444	8.43614	7.80223	9.66843	8.68816	9.32173	7.63468	7.97346	689.89	308.1	509.88	256.73	285.27	1471	164	1348	80.56	TAIR|locus:2159098 - symbol:TT4 "TRANSPARENT TESTA 4" species:3702 "Arabidopsis thaliana" [GO:0005737 "cytoplasm" evidence=ISM] [GO:0016210 "naringenin-chalcone synthase activity" evidence=IEA;IMP] [GO:0005515 "protein binding" evidence=IPI] [GO:0009926 "auxin polar transport" evidence=IMP] [GO:0005783 "endoplasmic reticulum" evidence=IDA] [GO:0009705 "plant-type vacuole membrane" evidence=IDA] […	395	1	395	100	754	0	374/395	94	386/395	97	0/395	0	2
c52935_g1_i1	-8.28889	-7.28493	-8.38298	1.04268	0.537869	0.935292	0.487972	3.17322	0.0920405	0.278304	0.0757556	3.14322	3.20351	0.06	0.14	0.04	9.76	9.97	1793	214	1539	73.95	TAIR|locus:2014614 - symbol:AT1G76360 "AT1G76360" species:3702 "Arabidopsis thaliana" [GO:0001653 "peptide receptor activity" evidence=IBA] [GO:0004675 "transmembrane receptor protein serine/threonine kinase activity" evidence=IBA] [GO:0005886 "plasma membrane" evidence=IBA] [GO:0009506 "plasmodesma" evidence=IBA] [GO:0009507 "chloroplast" evidence=ISM] [GO:0009755 "hormone-mediated signaling pat…	484	1	473	97.73	729	0	379/475	79	400/475	84	35/475	7	1
c53757_g1_i1	-17.4181	-5.27811	-17.1343	1.29068	1.06059	2.94419	1.10844	4.55972	0.256854	1.97935	0.28055	4.37937	4.7475	0.19	1.93	0.17	24.16	30.63	2007	1827	388	71.75	TAIR|locus:2120623 - symbol:WRKY31 "AT4G22070" species:3702 "Arabidopsis thaliana" [GO:0003700 "sequence-specific DNA binding transcription factor activity" evidence=ISS] [GO:0005634 "nucleus" evidence=ISM;IEA] [GO:0006351 "transcription, DNA-templated" evidence=IEA] [GO:0006355 "regulation of transcription, DNA-templated" evidence=IEA;ISS] [GO:0043565 "sequence-specific DNA binding" evidence=IEA…	538	1	479	89.03	571	0	404/484	83	428/484	88	9/484	1	-1
c60671_g2_i1	6.46767	5.91985	5.70176	1.01112	1.26015	1.23468	1.22372	0.505575	3.1909	3.06322	3.00906	0.497658	0.513617	8.53	5.11	6.25	0.55	0.54	1060	199	1026	78.11	TAIR|locus:2100636 - symbol:AT3G55310 "AT3G55310" species:3702 "Arabidopsis thaliana" [GO:0016491 "oxidoreductase activity" evidence=IEA;ISS] [GO:0016020 "membrane" evidence=IDA] InterPro:IPR002198 InterPro:IPR020904 Pfam:PF00106 PRINTS:PR00080 PROSITE:PS00061 InterPro:IPR016040 InterPro:IPR002347 Proteomes:UP000006548 EMBL:CP002686 GO:GO:0016020 Gene3D:3.40.50.720 GO:GO:0016491 UniGene:At.35033 …	279	1	279	100	441	9e-154	232/279	83	256/279	91	3/279	1	1
c60910_g1_i1	3.67959	4.82623	3.87295	1.51645	4.61474	4.7719	4.64482	4.05893	5.64923	6.04058	5.72311	3.76968	4.37038	51.1	47.95	47.9	15.56	23.38	399	294	55	60.15	TAIR|locus:2175584 - symbol:AT5G57120 "AT5G57120" species:3702 "Arabidopsis thaliana" [GO:0003674 "molecular_function" evidence=ND] [GO:0005634 "nucleus" evidence=ISM] [GO:0005654 "nucleoplasm" evidence=IBA] [GO:0008150 "biological_process" evidence=ND] [GO:0005730 "nucleolus" evidence=IDA] InterPro:IPR006594 PROSITE:PS50896 SMART:SM00667 Proteomes:UP000006548 EMBL:CP002688 GO:GO:0005654 GO:GO:00…	330	1	80	24.24	98.2	9e-24	63/80	78	70/80	87	0/80	0	-1
c60999_g1_i2	-2.37349	-6.46254	-2.23172	-1.42303	2.132	0.659105	2.19048	2.5778	1.5978	0.152706	1.68665	2.84481	2.33585	2.09	0.08	1.87	7.77	5.05	2212	250	1560	59.27	TAIR|locus:2175349 - symbol:AT5G05070 "AT5G05070" species:3702 "Arabidopsis thaliana" [GO:0005789 "endoplasmic reticulum membrane" evidence=IEA] [GO:0008150 "biological_process" evidence=ND] [GO:0008270 "zinc ion binding" evidence=IEA] [GO:0016021 "integral component of membrane" evidence=IEA] [GO:0019706 "protein-cysteine S-palmitoyltransferase activity" evidence=IEA] [GO:0030659 "cytoplasmic ve…	413	1	412	99.76	701	0	364/439	82	384/439	87	29/439	6	1
c61415_g1_i3	1.63269	6.64852	1.93119	1.00659	1.34645	1.97906	1.43684	1.04322	1.74574	3.77152	1.98798	1.03849	1.04797	2.44	8.99	2.55	1.42	1.37	6120	310	840	8.68	TAIR|locus:2121046 - symbol:AT4G38090 "AT4G38090" species:3702 "Arabidopsis thaliana" [GO:0003674 "molecular_function" evidence=ND] [GO:0005840 "ribosome" evidence=IEA] [GO:0008150 "biological_process" evidence=ND] Proteomes:UP000006548 EMBL:CP002687 GO:GO:0005840 InterPro:IPR020568 SUPFAM:SSF54211 Gene3D:3.30.230.30 InterPro:IPR023582 InterPro:IPR001498 PANTHER:PTHR16301 Pfam:PF01205 EMBL:AK3170…	234	56	232	75.64	339	4e-104	167/177	94	172/177	97	0/177	0	1
c56503_g1_i1	-13.0616	-3.25282	-6.9221	-1.01967	0.957982	2.96985	2.1277	3.9261	0.232916	2.23848	1.14897	3.94017	3.91208	0.17	2.47	0.99	17.59	16.81	1242	1182	202	78.99	TAIR|locus:2155725 - symbol:bHLH093 "AT5G65640" species:3702 "Arabidopsis thaliana" [GO:0003677 "DNA binding" evidence=IEA;ISS] [GO:0005634 "nucleus" evidence=ISM;IEA] [GO:0006351 "transcription, DNA-templated" evidence=IEA] [GO:0006355 "regulation of transcription, DNA-templated" evidence=IEA] [GO:0007275 "multicellular organismal development" evidence=IEA] [GO:0046983 "protein dimerization acti…	351	1	351	100	461	8e-160	286/355	80	299/355	84	32/355	9	-1
c57190_g2_i1	5.09832	1.54565	4.90709	1.11715	0.753008	0.432695	0.744886	0.289668	2.5706	0.848789	2.51545	0.220579	0.380396	5.2	0.51	4.09	0.22	0.38	1601	1368	1	85.45	TAIR|locus:2123061 - symbol:AT4G11400 "AT4G11400" species:3702 "Arabidopsis thaliana" [GO:0003677 "DNA binding" evidence=IEA;ISS] [GO:0003682 "chromatin binding" evidence=IEA] [GO:0005634 "nucleus" evidence=ISM;IEA] [GO:0006351 "transcription, DNA-templated" evidence=IEA] [GO:0006355 "regulation of transcription, DNA-templated" evidence=IEA] [GO:0005773 "vacuole" evidence=IDA] InterPro:IPR001005 …	573	8	455	78.18	585	0	305/466	65	358/466	76	28/466	6	-3
c50323_g1_i2	4.18727	1.83304	5.38106	-1.00517	0.674679	0.464624	0.726539	0.197053	2.26682	1.07504	2.6287	0.200806	0.193369	4	0.71	4.51	0.2	0.18	359	296	3	81.89	TAIR|locus:2091491 - symbol:AT3G13680 "AT3G13680" species:3702 "Arabidopsis thaliana" [GO:0003674 "molecular_function" evidence=ND] [GO:0005737 "cytoplasm" evidence=ISM] [GO:0008150 "biological_process" evidence=ND] InterPro:IPR001810 Pfam:PF00646 PROSITE:PS50181 SMART:SM00256 Proteomes:UP000006548 EMBL:CP002686 SUPFAM:SSF81383 EMBL:AP001307 InterPro:IPR011043 SUPFAM:SSF50965 InterPro:IPR006527 I…	395	3	106	26.33	103	1e-25	57/104	54	79/104	75	6/104	5	-1
c60645_g1_i1	4.73747	-1.06102	4.0442	1.01656	2.62639	1.6907	2.54992	1.74578	3.97809	1.64852	3.74983	1.73397	1.75767	15.52	1.4	11.19	3.04	3.01	2057	1949	339	78.32	TAIR|locus:2005654 - symbol:AT1G75730 "AT1G75730" species:3702 "Arabidopsis thaliana" [GO:0003674 "molecular_function" evidence=ND] [GO:0005634 "nucleus" evidence=ISM] [GO:0008150 "biological_process" evidence=ND] EMBL:CP002684 Proteomes:UP000006548 EMBL:BT030373 RefSeq:NP_001185406.1 RefSeq:NP_177702.2 UniGene:At.15687 ProteinModelPortal:A4FVS5 EnsemblPlants:AT1G75730.1 EnsemblPlants:AT1G75730.2…	589	1	589	100	602	0	409/596	68	455/596	76	66/596	11	-1
c61014_g1_i2	7.45481	6.83345	6.28064	1.95562	2.83982	2.80111	2.76307	2.16961	4.63726	4.5117	4.39	1.73909	2.70671	24.97	15.8	18.25	3.06	6.82	7144	1	7080	99.1	TAIR|locus:2062840 - symbol:SYD "AT2G28290" species:3702 "Arabidopsis thaliana" [GO:0003677 "DNA binding" evidence=IEA] [GO:0004386 "helicase activity" evidence=IEA] [GO:0005524 "ATP binding" evidence=IEA] [GO:0005634 "nucleus" evidence=ISM;IDA] [GO:0006351 "transcription, DNA-templated" evidence=IEA] [GO:0009873 "ethylene-activated signaling pathway" evidence=IEA] [GO:0009908 "flower development…	3574	88	2479	66.93	3134	0	1853/2450	75	2001/2450	81	148/2450	6	1
c61520_g1_i4	4.01878	2.69822	2.14714	-1.02344	1.77077	1.59454	1.48406	1.01506	3.03867	2.46392	2.13433	1.03191	0.998485	7.55	3.04	2.91	1.4	1.28	3354				No hit
c51714_g1_i3	22.159	3.4835	9.71999	1	0.712283	0.460105	0.612918	0.110761	4.58058	1.9113	3.39172	0.110761	0.110761	24.04	1.81	8.51	0.11	0.1	2042	391	1800	69.05	TAIR|locus:2062540 - symbol:HDG3 "AT2G32370" species:3702 "Arabidopsis thaliana" [GO:0003677 "DNA binding" evidence=ISS] [GO:0005634 "nucleus" evidence=ISM;IEA;ISS] [GO:0006351 "transcription, DNA-templated" evidence=IEA] [GO:0006355 "regulation of transcription, DNA-templated" evidence=IEA;ISS] [GO:0008289 "lipid binding" evidence=IEA] [GO:0043565 "sequence-specific DNA binding" evidence=IEA] [G…	725	244	725	66.48	407	8e-130	231/485	47	307/485	63	18/485	3	1
c52089_g1_i1	-1.17405	5.56206	-1.58513	-1.17704	0.630356	1.56386	0.263897	0.628146	0.525149	3.23226	0.0920405	0.756641	0.521473	0.44	5.87	0.05	0.93	0.55	703				No hit
c59939_g2_i2	2.35228	8.63844	2.72605	1.68125	3.78284	4.51055	3.87222	3.57096	4.44986	6.32657	4.66262	3.2158	3.96534	21.82	58.67	22.31	10.34	17.39	605	533	3	87.77	TAIR|locus:2125657 - symbol:VTE1 "VITAMIN E DEFICIENT 1" species:3702 "Arabidopsis thaliana" [GO:0009507 "chloroplast" evidence=ISM;ISS;IDA] [GO:0010189 "vitamin E biosynthetic process" evidence=IEA;IDA] [GO:0016853 "isomerase activity" evidence=IEA] [GO:0009706 "chloroplast inner membrane" evidence=TAS] [GO:0009976 "tocopherol cyclase activity" evidence=IMP;IDA] [GO:0006979 "response to oxidativ…	488	1	172	35.25	256	5e-81	134/177	75	142/177	80	5/177	2	-1
c38124_g1_i1	1.61573	4.62961	2.19278	2.5236	2.54841	3.14238	2.73404	2.81535	2.91789	4.4366	3.35847	2.22571	3.56119	6.88	14.89	8.28	4.75	12.98	375	3	374	99.2	TAIR|locus:2125314 - symbol:PLDDELTA "AT4G35790" species:3702 "Arabidopsis thaliana" [GO:0004630 "phospholipase D activity" evidence=IEA;ISS;IMP;IDA] [GO:0005509 "calcium ion binding" evidence=IEA] [GO:0016020 "membrane" evidence=IEA;IDA] [GO:0016042 "lipid catabolic process" evidence=IEA] [GO:0046470 "phosphatidylcholine metabolic process" evidence=IEA] [GO:0070290 "N-acylphosphatidylethanolamin…	868	32	158	14.63	216	7e-65	104/127	81	113/127	88	3/127	2	3
c60335_g1_i2	-1.33139	4.1324	-1.12899	-1.17562	0.33059	1.25538	0.501133	0.465099	0.183301	2.64321	0.421202	0.596232	0.362808	0.13	3.56	0.27	0.69	0.36	533	3	305	56.85	TAIR|locus:2044330 - symbol:GulLO5 "AT2G46740" species:3702 "Arabidopsis thaliana" [GO:0003885 "D-arabinono-1,4-lactone oxidase activity" evidence=IEA] [GO:0005576 "extracellular region" evidence=ISM] [GO:0008762 "UDP-N-acetylmuramate dehydrogenase activity" evidence=IEA] [GO:0016020 "membrane" evidence=IEA] [GO:0050660 "flavin adenine dinucleotide binding" evidence=IEA] [GO:0055114 "oxidation-re…	590	488	588	17.12	201	8e-60	91/101	90	95/101	94	0/101	0	3
c60493_g1_i4	2.60604	4.75626	9.66586	1.00986	0.167616	0.213284	0.256892	0.0261798	1.4019	2.26987	3.29294	0.0200408	0.0341992	1.68	2.55	7.86	0.02	0.03	2147	262	1905	76.57	TAIR|locus:2171357 - symbol:AT5G16340 "AT5G16340" species:3702 "Arabidopsis thaliana" [GO:0006631 "fatty acid metabolic process" evidence=IEA] [GO:0009507 "chloroplast" evidence=ISM] [GO:0016874 "ligase activity" evidence=IEA] InterPro:IPR000873 Pfam:PF00501 Prosite:PS00455 Proteomes:UP000006548 EMBL:CP002688 eggNOG:COG0318 InterPro:IPR025110 InterPro:IPR020845 Pfam:PF13193 GO:GO:0016874 GO:GO:00…	550	1	548	99.64	970	0	474/548	86	504/548	91	0/548	0	1
c60657_g2_i1	17.5693	15.3175	21.1768	-1.00384	0.47446	0.463118	0.489481	0.0509063	4.18873	3.99086	4.45815	0.0537423	0.04822	18.08	10.62	19.2	0.05	0.04	934				No hit
c61492_g2_i1	-4.21797	-4.76996	-7.31005	1.17153	1.83934	1.68054	0.940134	3.26263	1.07388	0.896452	0.28055	3.15043	3.37882	1.12	0.55	0.17	9.84	11.33	2234	2	2041	91.32	TAIR|locus:2196060 - symbol:BXL2 "AT1G02640" species:3702 "Arabidopsis thaliana" [GO:0004553 "hydrolase activity, hydrolyzing O-glycosyl compounds" evidence=IEA;ISS] [GO:0005576 "extracellular region" evidence=ISM] [GO:0005578 "proteinaceous extracellular matrix" evidence=IEA] [GO:0005975 "carbohydrate metabolic process" evidence=IEA] [GO:0009505 "plant-type cell wall" evidence=IDA] [GO:0046685 "…	768	89	768	88.54	1313	0	648/680	95	668/680	98	0/680	0	2
c44594_g1_i1	10.6327	10.0042	9.88651	1.7324	2.70764	2.68327	2.67851	1.84902	4.90507	4.81717	4.8001	1.49464	2.28741	30.13	19.8	24.67	2.42	4.85	235				No hit
c46245_g3_i1	3.6459	8.12225	6.00786	2.00565	3.20377	3.61136	3.46356	2.8621	4.27003	5.42564	4.99061	2.40376	3.40783	19.19	31.05	28.2	5.51	11.58	536	444	1	82.84	TAIR|locus:2032632 - symbol:AT1G72810 "AT1G72810" species:3702 "Arabidopsis thaliana" [GO:0004795 "threonine synthase activity" evidence=IBA] [GO:0005737 "cytoplasm" evidence=IBA] [GO:0009088 "threonine biosynthetic process" evidence=IEA] [GO:0009507 "chloroplast" evidence=ISM;IEA] [GO:0030170 "pyridoxal phosphate binding" evidence=IBA] InterPro:IPR000634 PROSITE:PS00165 UniPathway:UPA00050 Inter…	516	1	153	29.65	266	5e-85	130/153	84	134/153	87	5/153	3	-3
c49401_g1_i1	7.65565	1467.79	172.234	-1.07726	1.69565	2.95803	2.52093	0.719047	3.71126	11.2942	8.20296	0.77473	0.667365	12.74	3995.07	255.09	0.96	0.75	901	233	724	54.61	TAIR|locus:2089189 - symbol:OLEO4 "AT3G27660" species:3702 "Arabidopsis thaliana" [GO:0003674 "molecular_function" evidence=ND] [GO:0005634 "nucleus" evidence=ISM] [GO:0012511 "monolayer-surrounded lipid storage body" evidence=IEA] [GO:0016020 "membrane" evidence=ISS] [GO:0016021 "integral component of membrane" evidence=IEA] [GO:0019915 "lipid storage" evidence=ISS;RCA] [GO:0009845 "seed germina…	191	21	188	87.96	200	2e-61	134/169	79	152/169	89	6/169	3	2
c77971_g1_i1	4.55074	1.48897	1.5953	1.56567	3.02921	2.39735	2.44111	2.42929	4.31343	2.70165	2.80116	2.12733	2.77412	19.76	3.75	5.24	4.36	7.21	233				No hit
c59160_g1_i2	6.92167	2.00978	5.03024	-1.00582	2.96426	2.33053	2.81438	1.87659	4.6719	2.88782	4.21141	1.88078	1.87241	25.64	4.4	15.94	3.5	3.36	989	989	204	79.47	TAIR|locus:2171253 - symbol:AT5G58480 "AT5G58480" species:3702 "Arabidopsis thaliana" [GO:0004553 "hydrolase activity, hydrolyzing O-glycosyl compounds" evidence=ISS] [GO:0005576 "extracellular region" evidence=IEA] [GO:0005618 "cell wall" evidence=IEA] [GO:0005886 "plasma membrane" evidence=ISM;IDA] [GO:0005975 "carbohydrate metabolic process" evidence=IEA] [GO:0006952 "defense response" evidenc…	476	195	454	54.62	469	3e-162	226/262	86	242/262	92	2/262	0	-1
c59791_g2_i5	-24.2732	-21.7315	-23.0358	1.15063	1.16534	1.46174	1.31391	4.97978	0.278304	0.437882	0.353789	4.8796	5.08202	0.21	0.23	0.22	34.51	38.71	2310	1528	698	35.97	TAIR|locus:2094711 - symbol:AT3G21320 "AT3G21320" species:3702 "Arabidopsis thaliana" [GO:0003674 "molecular_function" evidence=ND] [GO:0005634 "nucleus" evidence=ISM] [GO:0008150 "biological_process" evidence=ND] Proteomes:UP000006548 EMBL:CP002686 UniGene:At.51217 EMBL:AY800623 RefSeq:NP_188769.1 ProteinModelPortal:Q5Q0C8 EnsemblPlants:AT3G21320.1 GeneID:821686 KEGG:ath:AT3G21320 TAIR:AT3G21320…	540	232	533	55.93	423	4e-137	214/302	70	238/302	78	25/302	8	-3
c38456_g4_i1	4.91213	1.88563	5.84859	2.04587	1.05391	0.737495	1.10183	0.769536	2.70671	1.32541	2.95845	0.410363	1.44308	5.81	0.97	5.98	0.44	2.19	343	2	343	99.71	TAIR|locus:2127866 - symbol:KT5 "AT4G32500" species:3702 "Arabidopsis thaliana" [GO:0005242 "inward rectifier potassium channel activity" evidence=ISS] [GO:0005249 "voltage-gated potassium channel activity" evidence=IBA] [GO:0005887 "integral component of plasma membrane" evidence=IBA] [GO:0030551 "cyclic nucleotide binding" evidence=ISS] [GO:0034765 "regulation of ion transmembrane transport" ev…	880	309	422	12.95	219	4e-66	109/114	95	112/114	98	0/114	0	2
c53790_g1_i1	-7.01023	-5.78233	-6.23817	1.07457	1.10155	1.44899	1.32302	3.24133	0.380396	0.658207	0.548735	3.18986	3.29362	0.3	0.37	0.37	10.15	10.68	1185	1110	529	49.11	TAIR|locus:2042421 - symbol:CYCP4;1 "AT2G44740" species:3702 "Arabidopsis thaliana" [GO:0004693 "cyclin-dependent protein serine/threonine kinase activity" evidence=ISS] [GO:0007049 "cell cycle" evidence=IEA] [GO:0051301 "cell division" evidence=IEA] [GO:0051726 "regulation of cell cycle" evidence=ISS] [GO:0005515 "protein binding" evidence=IPI] [GO:0010440 "stomatal lineage progression" evidence…	202	3	196	96.04	287	4e-94	172/195	88	180/195	92	2/195	1	-1
c60540_g2_i1	-9.29002	-5.09261	-8.09686	1.30822	1.50758	2.36194	1.74033	4.00102	0.596232	1.46351	0.794551	3.81191	4.19952	0.51	1.14	0.59	16.02	20.6	1659	626	1525	54.25	TAIR|locus:2174098 - symbol:ZIP12 "AT5G62160" species:3702 "Arabidopsis thaliana" [GO:0005385 "zinc ion transmembrane transporter activity" evidence=IEA] [GO:0005886 "plasma membrane" evidence=ISM;IEA] [GO:0006812 "cation transport" evidence=ISS] [GO:0008324 "cation transmembrane transporter activity" evidence=ISS] [GO:0016021 "integral component of membrane" evidence=IEA] [GO:0046873 "metal ion …	355	45	355	87.61	452	5e-154	266/311	85	282/311	90	11/311	3	2
c60909_g3_i1	7.33671	1.95004	4.58267	1.7744	1.74122	1.20977	1.57316	1.16268	3.69554	1.78391	3.01659	0.820407	1.64774	12.61	1.6	6.29	1.03	2.7	455	248	51	43.52	TAIR|locus:2176992 - symbol:AT5G12150 "AT5G12150" species:3702 "Arabidopsis thaliana" [GO:0005096 "GTPase activator activity" evidence=IEA] [GO:0005737 "cytoplasm" evidence=ISM;IBA] [GO:0043087 "regulation of GTPase activity" evidence=IBA] [GO:0007165 "signal transduction" evidence=ISS] [GO:0035091 "phosphatidylinositol binding" evidence=ISS] [GO:0005886 "plasma membrane" evidence=IDA] [GO:000002…	827	9	74	7.98	127	7e-33	59/66	89	61/66	92	0/66	0	-1
c2770_g1_i1	2.17513	4.9232	3.31829	-1.70994	2.07387	2.48436	2.2953	1.1367	2.70884	3.88733	3.31818	1.58774	0.813792	5.82	9.82	8.02	2.65	0.97	446				No hit
c51792_g1_i1	-24.1695	-11.9972	-16.6075	-5.65091	1.31009	2.59048	2.09569	3.47544	0.347267	1.35776	0.888619	4.94238	2.4439	0.27	1.01	0.69	36.12	5.52	1205	911	192	59.75	TAIR|locus:2041233 - symbol:SVP "AT2G22540" species:3702 "Arabidopsis thaliana" [GO:0003677 "DNA binding" evidence=IEA] [GO:0003700 "sequence-specific DNA binding transcription factor activity" evidence=ISS;TAS] [GO:0005634 "nucleus" evidence=ISM;IDA] [GO:0006351 "transcription, DNA-templated" evidence=IEA] [GO:0046983 "protein dimerization activity" evidence=IEA] [GO:0009910 "negative regulation…	240	1	240	100	399	2e-137	219/240	91	232/240	96	0/240	0	-1
c52131_g2_i1	-4.65963	-1.41067	-26.3588	1.11142	5.12411	6.09985	3.22084	6.42884	4.13287	5.8567	1.63288	6.35309	6.50549	17.35	41.97	1.76	98.92	101.81	767	767	162	79.01	TAIR|locus:2161790 - symbol:HSP81-3 "AT5G56010" species:3702 "Arabidopsis thaliana" [GO:0005524 "ATP binding" evidence=IEA;ISS] [GO:0005737 "cytoplasm" evidence=ISM] [GO:0006457 "protein folding" evidence=IEA;ISS] [GO:0051082 "unfolded protein binding" evidence=IEA] [GO:0005730 "nucleolus" evidence=IDA] [GO:0016020 "membrane" evidence=IDA] [GO:0005886 "plasma membrane" evidence=IDA] [GO:0005829 "…	699	498	699	28.9	266	3e-82	192/202	95	199/202	98	0/202	0	-1
c40921_g2_i1	-15.0172	-2.65425	-4.15987	1.1459	1.71201	3.78325	3.37076	4.64958	0.643838	3.14407	2.49584	4.55238	4.74886	0.56	5.46	4.02	27.23	30.65	428	296	361	15.42	TAIR|locus:2130305 - symbol:AT4G16980 species:3702 "Arabidopsis thaliana" [GO:0005886 "plasma membrane" evidence=ISM] [GO:0008150 "biological_process" evidence=ND] [GO:0006833 "water transport" evidence=RCA] [GO:0009651 "response to salt stress" evidence=RCA] [GO:0009750 "response to fructose" evidence=RCA] [GO:0019684 "photosynthesis, light reaction" evidence=RCA] Proteomes:UP000006548 EMBL:CP00…	164	6	27	13.41	37	0.025	18/22	81	20/22	90	0/22	0	2
c42516_g1_i2	-5.63053	-3.29743	-7.70305	-1.12623	1.9943	2.59904	1.53302	3.51172	1.10524	1.87717	0.653086	3.59852	3.42702	1.17	1.75	0.46	13.66	11.74	1357	698	1123	31.39	TAIR|locus:2133677 - symbol:MYB6 "AT4G09460" species:3702 "Arabidopsis thaliana" [GO:0003677 "DNA binding" evidence=IEA;ISS;TAS] [GO:0003682 "chromatin binding" evidence=IEA] [GO:0005634 "nucleus" evidence=ISM;IEA] [GO:0006351 "transcription, DNA-templated" evidence=IEA] [GO:0006355 "regulation of transcription, DNA-templated" evidence=IEA;ISS] [GO:0003700 "sequence-specific DNA binding transcrip…	236	88	229	60.17	207	8e-62	120/144	83	131/144	90	4/144	2	2
c43889_g1_i2	-8.43081	-7.13346	-8.75597	-1.13593	2.59496	2.79852	2.5466	4.46137	1.47858	1.71965	1.42398	4.55425	4.37038	1.83	1.5	1.39	27.26	23.38	1327	883	773	8.36	TAIR|locus:2151857 - symbol:SQP1 "AT5G24150" species:3702 "Arabidopsis thaliana" [GO:0004497 "monooxygenase activity" evidence=IBA] [GO:0005576 "extracellular region" evidence=ISM] [GO:0016021 "integral component of membrane" evidence=IEA] [GO:0044550 "secondary metabolite biosynthetic process" evidence=IBA] [GO:0055114 "oxidation-reduction process" evidence=IEA] [GO:0004506 "squalene monooxygena…	516	221	257	7.17	47.8	0.0002	24/37	64	27/37	72	0/37	0	-1
c62010_g1_i1	-1.7739	-4.41065	-5.44712	1.07384	3.97082	3.15879	2.93878	4.45685	3.57883	2.26476	1.96026	4.40575	4.50854	11.5	2.54	2.48	24.63	25.7	881	880	182	79.34	TAIR|locus:2030898 - symbol:ABCG11 "AT1G17840" species:3702 "Arabidopsis thaliana" [GO:0005524 "ATP binding" evidence=IEA] [GO:0016021 "integral component of membrane" evidence=IEA] [GO:0016887 "ATPase activity" evidence=IEA] [GO:0042626 "ATPase activity, coupled to transmembrane movement of substances" evidence=ISS] [GO:0005886 "plasma membrane" evidence=IDA;IPI] [GO:0009611 "response to woundin…	703	470	702	33.14	405	4e-135	227/233	97	231/233	99	0/233	0	-2
c44982_g1_i4	6.71288	-1.15189	1.36737	-1.46522	1.98271	0.930917	1.24388	0.71143	3.78542	0.834488	1.48989	1.03849	0.487373	13.47	0.5	1.5	1.42	0.51	306	255	7	81.37	TAIR|locus:2205754 - symbol:AT1G27220 "AT1G27220" species:3702 "Arabidopsis thaliana" [GO:0000118 "histone deacetylase complex" evidence=IBA] [GO:0000122 "negative regulation of transcription from RNA polymerase II promoter" evidence=IBA] [GO:0000785 "chromatin" evidence=IBA] [GO:0001106 "RNA polymerase II transcription corepressor activity" evidence=IBA] [GO:0004407 "histone deacetylase activity…	184	1	83	45.11	103	6e-27	46/83	55	66/83	79	0/83	0	-1
c55970_g2_i1	-6.75836	-2.68566	-5.1096	-2.01637	1.89261	2.92135	2.25449	3.17371	0.962983	2.29438	1.36645	3.71966	2.7079	0.96	2.61	1.3	14.98	6.83	1065	816	1	76.62	TAIR|locus:2040676 - symbol:AT2G37540 "AT2G37540" species:3702 "Arabidopsis thaliana" [GO:0016491 "oxidoreductase activity" evidence=IEA;ISS] [GO:0009860 "pollen tube growth" evidence=IEP] InterPro:IPR002198 Pfam:PF00106 PRINTS:PR00080 InterPro:IPR016040 EMBL:AC004684 InterPro:IPR002347 Proteomes:UP000006548 EMBL:CP002685 Gene3D:3.40.50.720 GO:GO:0016491 eggNOG:COG1028 PRINTS:PR00081 GO:GO:000986…	321	1	272	84.74	394	1e-134	237/272	87	258/272	94	0/272	0	-1
c56769_g1_i1	-8.65767	-4.77634	-8.00778	1.30415	2.10189	2.82815	2.21081	4.36009	1.05876	1.91684	1.17134	4.17274	4.55585	1.1	1.82	1.02	20.9	26.62	851	3	611	71.56	TAIR|locus:2153909 - symbol:AT5G24600 species:3702 "Arabidopsis thaliana" [GO:0005739 "mitochondrion" evidence=ISM] [GO:0008150 "biological_process" evidence=ND] [GO:0005886 "plasma membrane" evidence=IDA] Proteomes:UP000006548 GO:GO:0005886 EMBL:CP002688 EMBL:AB010068 InterPro:IPR006747 Pfam:PF04654 HOGENOM:HOG000238997 EMBL:BT014790 EMBL:BT015014 RefSeq:NP_197848.1 UniGene:At.30952 ProteinModel…	248	48	248	81.05	352	1e-120	179/203	88	187/203	92	2/203	0	3
c47201_g2_i1	-150.542	-163.27	-209.115	1.18247	4.31098	4.18355	3.76849	9.3645	2.01036	1.89326	1.53623	9.24438	9.48618	3.15	1.78	1.58	908.81	982.8	568	185	355	30.11	TAIR|locus:2083519 - symbol:MT2A "AT3G09390" species:3702 "Arabidopsis thaliana" [GO:0005623 "cell" evidence=ISS] [GO:0006878 "cellular copper ion homeostasis" evidence=ISS] [GO:0005507 "copper ion binding" evidence=IDA] InterPro:IPR000347 Pfam:PF01439 Proteomes:UP000006548 EMBL:CP002686 GO:GO:0006878 GO:GO:0005507 EMBL:AC011436 EMBL:D11394 EMBL:X62818 EMBL:U15108 EMBL:AY037263 EMBL:AY077669 EMBL…	81	24	81	71.6	109	2e-29	50/58	86	51/58	87	1/58	1	2
c49776_g1_i1	-2.38683	4.89035	-3.9576	-1.04833	2.15623	3.85163	1.59788	2.839	1.61815	5.16318	0.888619	2.87324	2.80515	2.13	25.57	0.69	7.94	7.4	386				No hit
c58600_g3_i2	-4.45709	-1.58542	-1.41269	1.10374	1.84493	2.8632	2.95515	3.28529	1.05876	2.55	2.71642	3.21486	3.35727	1.1	3.28	4.88	10.33	11.16	2102	636	1841	57.37	TAIR|locus:2196563 - symbol:CYCA2;3 "CYCLIN A2;3" species:3702 "Arabidopsis thaliana" [GO:0005634 "nucleus" evidence=ISM;IDA] [GO:0016538 "cyclin-dependent protein serine/threonine kinase regulator activity" evidence=ISS] [GO:0019901 "protein kinase binding" evidence=IEA] [GO:0051726 "regulation of cell cycle" evidence=ISS] [GO:0042023 "DNA endoreduplication" evidence=RCA;IMP] [GO:0005515 "protei…	450	1	450	100	613	0	341/450	75	362/450	80	48/450	10	3
c58054_g1_i1	-4.86291	-1.80874	-3.77582	-2.07359	3.77497	4.63737	4.01328	4.528	2.8027	4.22954	3.16773	5.08452	4.03239	6.25	12.75	7.11	39.85	18.23	1634	1317	211	67.75	TAIR|locus:2085632 - symbol:MPK3 "AT3G45640" species:3702 "Arabidopsis thaliana" [GO:0004707 "MAP kinase activity" evidence=IEA;ISS] [GO:0005524 "ATP binding" evidence=IEA] [GO:0005634 "nucleus" evidence=ISM;IEA] [GO:0005737 "cytoplasm" evidence=IEA] [GO:0006468 "protein phosphorylation" evidence=IEA] [GO:0009626 "plant-type hypersensitive response" evidence=IEA] [GO:0016301 "kinase activity" evi…	370	1	369	99.73	730	0	353/369	95	363/369	98	0/369	0	-3
c61060_g1_i1	4.85477	3.93149	4.84651	2.28089	4.1868	4.06886	4.18586	3.74734	5.47885	5.17453	5.4764	3.19945	4.38905	45.01	25.79	40.12	10.22	23.64	1503	101	1501	93.21	TAIR|locus:2123076 - symbol:EIF3A "AT4G11420" species:3702 "Arabidopsis thaliana" [GO:0001731 "formation of translation preinitiation complex" evidence=IEA] [GO:0003743 "translation initiation factor activity" evidence=ISS] [GO:0005737 "cytoplasm" evidence=ISM] [GO:0006446 "regulation of translational initiation" evidence=IEA] [GO:0016282 "eukaryotic 43S preinitiation complex" evidence=IEA] [GO:0…	987	1	467	47.32	867	0	456/467	97	464/467	99	0/467	0	2
c55070_g1_i1	-8.20486	-8.91311	-8.56771	1.32894	0.745581	0.415325	0.596242	3.40864	0.173193	0.0537423	0.110761	3.20967	3.61995	0.12	0.03	0.06	10.29	13.57	2165	1896	280	74.69	TAIR|locus:2198581 - symbol:SYTB "AT1G20080" species:3702 "Arabidopsis thaliana" [GO:0000139 "Golgi membrane" evidence=IEA] [GO:0005543 "phospholipid binding" evidence=IBA] [GO:0005783 "endoplasmic reticulum" evidence=IBA] [GO:0005886 "plasma membrane" evidence=ISM] [GO:0016021 "integral component of membrane" evidence=IEA] [GO:0046872 "metal ion binding" evidence=IEA] [GO:0005794 "Golgi apparatu…	537	1	537	100	959	0	492/539	91	520/539	96	2/539	0	-3
c55364_g1_i2	-15.9722	-15.1182	-16.1297	1.19398	0.371323	0.676369	0.284251	4.15761	0.0341992	0.11347	0.0200408	4.03169	4.28746	0.02	0.06	0.01	18.83	21.96	2258	249	2051	79.85	TAIR|locus:2007524 - symbol:AT1G03050 "AT1G03050" species:3702 "Arabidopsis thaliana" [GO:0005545 "1-phosphatidylinositol binding" evidence=IEA] [GO:0005634 "nucleus" evidence=ISM] [GO:0005794 "Golgi apparatus" evidence=IEA] [GO:0005905 "coated pit" evidence=IEA] [GO:0006897 "endocytosis" evidence=IEA] [GO:0030118 "clathrin coat" evidence=IEA] [GO:0030136 "clathrin-coated vesicle" evidence=IEA] […	599	1	599	100	882	0	536/604	88	566/604	93	8/604	1	3
c45699_g1_i1	-12.9701	-12.3688	-11.0188	-1.06865	2.88109	2.94307	3.0888	5.22357	1.57457	1.64305	1.8098	5.27169	5.17589	2.04	1.39	2.13	45.53	41.41	699	472	380	13.3	TAIR|locus:2093412 - symbol:AT3G16040 "AT3G16040" species:3702 "Arabidopsis thaliana" [GO:0003674 "molecular_function" evidence=ND] [GO:0008150 "biological_process" evidence=ND] Proteomes:UP000006548 EMBL:CP002686 UniGene:At.66514 UniGene:At.7601 InterPro:IPR015157 Pfam:PF09072 HOGENOM:HOG000197071 EMBL:BT026009 RefSeq:NP_566533.1 EnsemblPlants:AT3G16040.1 GeneID:820849 KEGG:ath:AT3G16040 TAIR:AT…	64	1	31	48.44	67.4	2e-13	31/31	100	31/31	100	0/31	0	-3
c47013_g1_i1	-55.9867	-54.1052	-39.2968	1.16547	1.86415	1.94638	2.59226	6.46344	0.546915	0.596232	1.05759	6.35393	6.57484	0.46	0.33	0.88	98.93	106.5	1034	158	481	31.33	TAIR|locus:2120790 - symbol:VATG3 "AT4G25950" species:3702 "Arabidopsis thaliana" [GO:0015992 "proton transport" evidence=IEA] [GO:0016471 "vacuolar proton-transporting V-type ATPase complex" evidence=IEA] [GO:0016820 "hydrolase activity, acting on acid anhydrides, catalyzing transmembrane movement of substances" evidence=IEA] [GO:0005773 "vacuole" evidence=IDA] InterPro:IPR005124 Proteomes:UP000…	108	1	108	100	189	9e-58	100/108	92	103/108	95	0/108	0	2
c50256_g1_i2	1.1223	13.6869	1.91225	1	0.1386	0.549765	0.281985	0.0784397	0.244901	3.85317	1.01371	0.0784397	0.0784397	0.18	9.59	0.83	0.08	0.07	1053	955	497	43.59	TAIR|locus:2144716 - symbol:PELPK1 "AT5G09530" species:3702 "Arabidopsis thaliana" [GO:0009791 "post-embryonic development" evidence=IMP] Proteomes:UP000006548 EMBL:CP002688 GO:GO:0009791 EMBL:AL353994 PIR:T49945 RefSeq:NP_196515.1 UniGene:At.19739 ProteinModelPortal:Q9LXB8 EnsemblPlants:AT5G09530.1 GeneID:830812 KEGG:ath:AT5G09530 TAIR:AT5G09530 OMA:VPEIQKP PRO:PR:Q9LXB8 Genevestigator:Q9LXB8 Un…	370	31	139	29.46	99	5e-22	87/153	56	95/153	62	44/153	28	-3
c50728_g1_i1	-5.28592	-4.14654	-8.3794	1.66501	3.80408	4.03595	3.3198	5.54585	2.78811	3.13835	2.12341	5.19026	5.9258	6.18	5.44	2.88	42.99	68.84	2136	525	1922	65.45	TAIR|locus:2163981 - symbol:AAP4 "AT5G63850" species:3702 "Arabidopsis thaliana" [GO:0003333 "amino acid transmembrane transport" evidence=IBA] [GO:0005886 "plasma membrane" evidence=ISM;IBA] [GO:0015171 "amino acid transmembrane transporter activity" evidence=ISS] [GO:0015293 "symporter activity" evidence=IEA] [GO:0016020 "membrane" evidence=ISS] [GO:0016021 "integral component of membrane" evid…	466	1	466	100	917	0	451/466	96	458/466	98	0/466	0	3
c50837_g2_i2	-18.2486	-2.41736	-13.5908	1.30432	3.97532	5.91749	4.31326	6.7773	2.39865	5.31493	2.8238	6.58836	6.97166	4.47	28.59	5.34	114.71	141.25	340	339	1	99.71	TAIR|locus:2057906 - symbol:GAMMA-TIP "gamma tonoplast intrinsic protein" species:3702 "Arabidopsis thaliana" [GO:0005737 "cytoplasm" evidence=ISM] [GO:0005887 "integral component of plasma membrane" evidence=IBA] [GO:0006810 "transport" evidence=ISS] [GO:0009740 "gibberellic acid mediated signaling pathway" evidence=TAS] [GO:0009992 "cellular water homeostasis" evidence=IBA] [GO:0015250 "water c…	251	28	140	45.02	219	5e-71	111/113	98	113/113	100	0/113	0	-2
c53501_g1_i5	-4.96059	-13.7689	-5.59849	1.26307	2.42024	0.454108	2.2777	4.00201	1.52657	0.0537423	1.35205	3.83708	4.17402	1.93	0.03	1.28	16.31	20.25	1207	2	958	79.29	TAIR|locus:2102152 - symbol:MYB106 "AT3G01140" species:3702 "Arabidopsis thaliana" [GO:0003677 "DNA binding" evidence=IEA;ISS] [GO:0003682 "chromatin binding" evidence=IEA] [GO:0003700 "sequence-specific DNA binding transcription factor activity" evidence=ISS] [GO:0005634 "nucleus" evidence=ISM] [GO:0006355 "regulation of transcription, DNA-templated" evidence=ISS] [GO:0010091 "trichome branching…	388	69	339	69.85	389	6e-131	240/322	74	253/322	78	54/322	16	2
c54994_g1_i1	-3.56975	-3.81107	-4.64974	1.15219	4.20751	4.14851	3.96371	5.3256	3.38857	3.29419	3.00724	5.22439	5.42877	9.95	6.17	6.24	44.22	49.32	2428	1683	2258	23.72	TAIR|locus:2206520 - symbol:CYB "AT1G57620" species:3702 "Arabidopsis thaliana" [GO:0000139 "Golgi membrane" evidence=IEA] [GO:0005789 "endoplasmic reticulum membrane" evidence=IEA] [GO:0006886 "intracellular protein transport" evidence=ISS;IMP] [GO:0008320 "protein transmembrane transporter activity" evidence=ISS] [GO:0009507 "chloroplast" evidence=ISM] [GO:0016020 "membrane" evidence=ISS] [GO:0…	212	21	212	90.57	359	6e-117	175/192	91	185/192	96	0/192	0	3
c61594_g1_i4	1.1955	10.3218	2.92464	1.13523	1.7422	2.84037	2.26356	1.70719	1.87576	4.98576	3.16641	1.61815	1.80113	2.77	22.49	7.1	2.74	3.14	813	711	187	64.58	TAIR|locus:2200271 - symbol:CCOAMT "caffeoyl-CoA 3-O-methyltransferase" species:3702 "Arabidopsis thaliana" [GO:0005737 "cytoplasm" evidence=ISM] [GO:0008171 "O-methyltransferase activity" evidence=IEA] [GO:0032259 "methylation" evidence=IEA] [GO:0042409 "caffeoyl-CoA O-methyltransferase activity" evidence=IEA;ISS] [GO:0046872 "metal ion binding" evidence=IEA] [GO:0005829 "cytosol" evidence=TAS] …	232	59	232	75	300	2e-100	148/175	84	164/175	93	1/175	0	-1
c45829_g1_i1	-5.81673	1.60631	-21.1127	-1.60188	3.45245	5.27959	1.6479	4.59634	2.40856	5.63252	0.548735	4.94877	4.26901	4.51	36.17	0.37	36.27	21.69	1001				No hit
c47338_g1_i2	-4.98745	-3.58239	-8.78612	-3.96563	3.24024	3.56305	2.59633	3.4671	2.28218	2.75956	1.46526	4.60049	2.61294	4.05	3.95	1.46	28.17	6.34	601				No hit
c47832_g1_i2	-1.03113	-4.01275	-1.23774	1.19919	3.54084	2.35641	3.40569	3.69172	3.5188	1.55842	3.25531	3.56302	3.82507	10.98	1.27	7.63	13.33	15.77	222	222	1	100	TAIR|locus:2103442 - symbol:CHC2 "AT3G08530" species:3702 "Arabidopsis thaliana" [GO:0005198 "structural molecule activity" evidence=IEA;ISS] [GO:0006886 "intracellular protein transport" evidence=IEA] [GO:0030130 "clathrin coat of trans-Golgi network vesicle" evidence=IEA] [GO:0030132 "clathrin coat of coated pit" evidence=IEA] [GO:0009507 "chloroplast" evidence=IDA] [GO:0005886 "plasma membrane…	1703	1274	1347	4.35	151	4e-42	73/74	98	74/74	100	0/74	0	-1
c68973_g1_i1	6.42229	1.80414	3.74228	-1.13312	2.06038	1.48286	1.83705	1.02298	3.80018	1.96841	3.02101	1.11709	0.936792	13.61	1.91	6.31	1.57	1.17	428	427	134	68.69	TAIR|locus:2126001 - symbol:PLDBETA2 "AT4G00240" species:3702 "Arabidopsis thaliana" [GO:0004630 "phospholipase D activity" evidence=ISS;IDA] [GO:0005509 "calcium ion binding" evidence=IEA] [GO:0005634 "nucleus" evidence=ISM] [GO:0005737 "cytoplasm" evidence=IEA] [GO:0016020 "membrane" evidence=IEA] [GO:0016042 "lipid catabolic process" evidence=IEA] [GO:0046470 "phosphatidylcholine metabolic pro…	927	830	927	10.57	185	2e-53	87/98	88	94/98	95	0/98	0	-2
c48669_g2_i1	6.42318	5.76538	6.30355	-1.15238	1.14966	1.12046	1.14463	0.30625	3.10848	2.95261	3.08136	0.425196	0.220579	7.98	4.66	6.62	0.46	0.21	484	481	35	92.36	TAIR|locus:2076289 - symbol:AT3G10310 "AT3G10310" species:3702 "Arabidopsis thaliana" [GO:0003777 "microtubule motor activity" evidence=ISS;IBA] [GO:0005524 "ATP binding" evidence=IEA] [GO:0005737 "cytoplasm" evidence=ISM] [GO:0005871 "kinesin complex" evidence=IBA] [GO:0005874 "microtubule" evidence=IEA] [GO:0007018 "microtubule-based movement" evidence=IBA] [GO:0016887 "ATPase activity" evidenc…	922	778	906	13.99	160	4e-44	89/150	59	103/150	68	22/150	14	-1
c60012_g1_i4	4.86879	6.93944	4.16558	1.09518	1.09796	1.1965	1.05166	0.50359	2.72582	3.23708	2.50077	0.442257	0.573428	5.89	5.89	4.04	0.48	0.62	907	3	869	95.59	TAIR|locus:2085385 - symbol:AT3G58270 "AT3G58270" species:3702 "Arabidopsis thaliana" [GO:0003674 "molecular_function" evidence=ND] [GO:0005634 "nucleus" evidence=ISM] [GO:0008150 "biological_process" evidence=ND] InterPro:IPR002083 InterPro:IPR008974 PROSITE:PS50144 SMART:SM00061 Proteomes:UP000006548 EMBL:CP002686 SUPFAM:SSF49599 EMBL:AL137081 HOGENOM:HOG000064658 InterPro:IPR007942 Pfam:PF0527…	343	34	343	90.38	297	3e-97	199/312	63	244/312	78	25/312	8	3
c53395_g3_i10	3.39037	4.44281	4.00895	-1.01703	0.886995	0.964768	0.935969	0.356864	2.13069	2.52072	2.37248	0.36925	0.344892	3.53	3.2	3.62	0.39	0.34	1954	740	459	14.43	UNIPROTKB|Q8HCR7 - symbol:nad1 "NADH-ubiquinone oxidoreductase chain 1" species:39947 "Oryza sativa Japonica Group" [GO:0005739 "mitochondrion" evidence=IC] InterPro:IPR001694 InterPro:IPR018086 Pfam:PF00146 PROSITE:PS00667 PROSITE:PS00668 HAMAP:MF_01350 GO:GO:0016021 GO:GO:0005739 Proteomes:UP000000763 GO:GO:0008137 EMBL:BA000029 PANTHER:PTHR11432 KO:K03878 RefSeq:YP_002000548.1 PRIDE:Q8HCR7 Gen…	325	157	249	28.62	171	3e-46	87/94	92	88/94	93	1/94	1	-3
c53423_g4_i1	17.233	12.5043	9.21808	-1.00968	1.17198	1.1089	1.04542	0.303864	4.418	3.95525	3.51536	0.310895	0.296992	21.33	10.33	9.38	0.32	0.29	620	494	219	44.52	TAIR|locus:2100128 - symbol:AT3G09950 "AT3G09950" species:3702 "Arabidopsis thaliana" [GO:0003674 "molecular_function" evidence=ND] [GO:0005634 "nucleus" evidence=ISM] [GO:0008150 "biological_process" evidence=ND] Proteomes:UP000006548 EMBL:CP002686 EMBL:AC010927 EMBL:BT024642 RefSeq:NP_566362.1 UniGene:At.49602 DNASU:820156 EnsemblPlants:AT3G09950.1 GeneID:820156 KEGG:ath:AT3G09950 TAIR:AT3G0995…	92	1	91	98.91	160	1e-48	74/92	80	81/92	88	1/92	1	-1
c39393_g4_i2	-14.5628	-8.67216	-11.5763	-5.33939	1.73903	2.5324	2.12714	3.09579	0.667365	1.41519	0.998485	4.53159	2.11491	0.59	1.08	0.81	26.87	4.18	296				No hit
c87700_g1_i1	3.72979	-5.89776	5.87097	-1.20507	3.51839	0.602161	3.76069	2.55663	4.59382	0.134558	5.24833	2.69473	2.4256	24.24	0.07	33.88	6.94	5.44	1119	15	134	10.72	TAIR|locus:2054366 - symbol:ABCA1 "AT2G41700" species:3702 "Arabidopsis thaliana" [GO:0006869 "lipid transport" evidence=IBA] [GO:0015171 "amino acid transmembrane transporter activity" evidence=ISS] [GO:0016021 "integral component of membrane" evidence=IEA] [GO:0042626 "ATPase activity, coupled to transmembrane movement of substances" evidence=ISS;IBA] [GO:0055085 "transmembrane transport" evide…	1882	725	763	2.07	46.2	0.0005	25/40	62	29/40	72	1/40	2	3
c54596_g1_i8	-7.00121	-2.54061	-5.73295	-2.96682	1.24597	2.52	1.58063	2.36988	0.473193	1.93562	0.761518	3.2808	1.71188	0.39	1.85	0.56	10.82	2.88	890	268	681	46.52	TAIR|locus:2149594 - symbol:AT5G52750 species:3702 "Arabidopsis thaliana" [GO:0005634 "nucleus" evidence=ISM] [GO:0030001 "metal ion transport" evidence=IEA] [GO:0046872 "metal ion binding" evidence=IEA;ISS] [GO:0000165 "MAPK cascade" evidence=RCA] [GO:0009814 "defense response, incompatible interaction" evidence=RCA] InterPro:IPR006121 Pfam:PF00403 Proteomes:UP000006548 EMBL:CP002688 GO:GO:00468…	139	1	139	100	137	6e-38	95/140	67	103/140	73	3/140	2	1
c56293_g1_i2	-46.193	-25.4323	-50.556	1.30156	3.87446	4.63575	3.74589	7.71236	1.99498	2.85599	1.86478	7.52459	7.90483	3.1	4.29	2.25	237.71	269.97	1694	1544	297	73.67	TAIR|locus:2077622 - symbol:AT3G07010 species:3702 "Arabidopsis thaliana" [GO:0005576 "extracellular region" evidence=ISM] [GO:0016829 "lyase activity" evidence=ISS] [GO:0030570 "pectate lyase activity" evidence=IEA;ISS] [GO:0045490 "pectin catabolic process" evidence=IEA] [GO:0046872 "metal ion binding" evidence=IEA] UniPathway:UPA00545 INTERPRO:IPR002022 Proteomes:UP000006548 EMBL:CP002686 GO:G…	416	1	416	100	791	0	398/416	95	408/416	98	0/416	0	-1
c18705_g1_i1	-627.636	-383.591	-411.135	3.07534	1.63216	3.07629	2.91649	10.3508	0.278304	0.988663	0.888619	9.57209	11.1928	0.21	0.63	0.69	1154.13	3029.34	723	249	551	41.91	TAIR|locus:2045537 - symbol:CYS2 "AT2G31980" species:3702 "Arabidopsis thaliana" [GO:0004869 "cysteine-type endopeptidase inhibitor activity" evidence=IEA] [GO:0005576 "extracellular region" evidence=ISM;IEA] [GO:0006952 "defense response" evidence=IEA] [GO:0009062 "fatty acid catabolic process" evidence=RCA] [GO:0010162 "seed dormancy process" evidence=RCA] InterPro:IPR000010 InterPro:IPR027214 …	147	32	141	74.83	103	7e-26	56/111	50	71/111	63	11/111	9	3
c57884_g1_i2	-1.4997	-4.30617	-1.61764	-1.15871	3.50821	2.55061	3.44835	3.70492	3.22803	1.7063	3.11882	3.8127	3.60019	8.77	1.48	6.83	16.03	13.37	1067	1	438	41.05	TAIR|locus:2160937 - symbol:PGLP2 "AT5G47760" species:3702 "Arabidopsis thaliana" [GO:0008967 "phosphoglycolate phosphatase activity" evidence=IEA;ISS] [GO:0009507 "chloroplast" evidence=IDA] [GO:0004674 "protein serine/threonine kinase activity" evidence=ISS] InterPro:IPR006349 InterPro:IPR006357 Proteomes:UP000006548 EMBL:CP002688 GO:GO:0009507 Gene3D:3.40.50.1000 InterPro:IPR023214 SUPFAM:SSF5…	301	75	220	48.5	295	2e-104	141/146	96	143/146	97	0/146	0	1
c57992_g2_i1	2.33604	9.3323	2.09293	1.74295	2.61218	3.31081	2.54856	2.43895	3.29496	5.29313	3.13641	2.07089	2.87243	9.26	28.09	6.93	4.16	7.81	673	2	673	99.85	TAIR|locus:2160324 - symbol:NAC080 "AT5G07680" species:3702 "Arabidopsis thaliana" [GO:0003677 "DNA binding" evidence=IEA] [GO:0005634 "nucleus" evidence=ISM;IEA] [GO:0006351 "transcription, DNA-templated" evidence=IEA] [GO:0006355 "regulation of transcription, DNA-templated" evidence=IEA] [GO:0007275 "multicellular organismal development" evidence=ISS] [GO:0003700 "sequence-specific DNA binding …	329	54	274	67.17	406	1e-141	195/224	87	208/224	92	3/224	1	2
c61639_g2_i2	-7.56537	-3.22064	-7.06584	-4.40145	0.420157	1.96124	0.685625	1.58245	0.0592652	1.29133	0.157816	2.97868	0.840696	0.04	0.93	0.09	8.61	1.01	1284	1283	246	80.84	TAIR|locus:2183730 - symbol:AT5G10770 "AT5G10770" species:3702 "Arabidopsis thaliana" [GO:0003677 "DNA binding" evidence=ISS] [GO:0004190 "aspartic-type endopeptidase activity" evidence=IEA] [GO:0005576 "extracellular region" evidence=ISM] [GO:0006508 "proteolysis" evidence=IEA] InterPro:IPR001461 PRINTS:PR00792 Proteomes:UP000006548 EMBL:CP002688 GO:GO:0004190 Gene3D:2.40.70.10 InterPro:IPR02110…	474	27	379	74.47	488	3e-168	260/354	73	294/354	83	9/354	2	-2
c61754_g1_i1	2.06296	1.95887	4.62139	1.0535	2.28682	2.25684	2.71131	1.86057	2.86808	2.79338	4.03169	1.82336	1.89855	6.61	4.07	14	3.31	3.44	3691	2646	1390	34.06	TAIR|locus:2026465 - symbol:FLN2 "fructokinase-like 2" species:3702 "Arabidopsis thaliana" [GO:0005737 "cytoplasm" evidence=ISM] [GO:0016301 "kinase activity" evidence=IEA;ISS] [GO:0016310 "phosphorylation" evidence=IEA] [GO:0009295 "nucleoid" evidence=IDA] [GO:0005515 "protein binding" evidence=IPI] [GO:0042644 "chloroplast nucleoid" evidence=IDA] [GO:0005623 "cell" evidence=RCA] [GO:0006364 "rR…	614	196	614	68.24	775	0	391/420	93	405/420	96	2/420	0	-2
c44058_g1_i1	616.525	2.43928	44.9657	-1.01057	1.90945	0.793175	1.48939	0.370317	9.646	1.66444	5.86874	0.377982	0.362808	679.34	1.42	53.33	0.4	0.36	447	354	109	55.03	TAIR|locus:1009023465 - symbol:AT5G19175 "AT5G19175" species:3702 "Arabidopsis thaliana" [GO:0005576 "extracellular region" evidence=ISM;IEA] [GO:0031640 "killing of cells of other organism" evidence=IEA] [GO:0050832 "defense response to fungus" evidence=IEA] Proteomes:UP000006548 EMBL:CP002688 GO:GO:0005576 GO:GO:0050832 GO:GO:0031640 HOGENOM:HOG000006495 EMBL:AC069326 RefSeq:NP_001031902.1 UniG…	82	1	82	100	107	6e-29	47/82	57	58/82	70	0/82	0	-1
c45668_g1_i1	-9.60651	-4.27844	-7.21411	-1.42605	2.7258	3.61134	3.06872	4.54581	1.54501	2.71194	1.9582	4.80902	4.297	1.97	3.78	2.47	32.79	22.14	496	492	145	70.16	TAIR|locus:2090240 - symbol:AT3G25290 "AT3G25290" species:3702 "Arabidopsis thaliana" [GO:0007275 "multicellular organismal development" evidence=ISS] [GO:0009507 "chloroplast" evidence=ISM] [GO:0016021 "integral component of membrane" evidence=IEA] [GO:0046872 "metal ion binding" evidence=IEA] [GO:0055114 "oxidation-reduction process" evidence=IEA] [GO:0016020 "membrane" evidence=ISS] [GO:000588…	393	76	195	30.53	102	1e-24	57/121	47	69/121	57	6/121	4	-2
c48004_g2_i1	-3.94144	-11.6077	-2.47339	1.41993	3.2078	1.87543	3.63479	4.59222	2.36755	0.809256	3.03978	4.34627	4.85208	4.35	0.48	6.4	23.57	32.82	509	162	509	68.37	TAIR|locus:2146132 - symbol:AT5G15950 "AT5G15950" species:3702 "Arabidopsis thaliana" [GO:0004014 "adenosylmethionine decarboxylase activity" evidence=IEA;ISS] [GO:0005634 "nucleus" evidence=ISM] [GO:0006557 "S-adenosylmethioninamine biosynthetic process" evidence=IEA] [GO:0006597 "spermine biosynthetic process" evidence=IEA] [GO:0008295 "spermidine biosynthetic process" evidence=IEA] [GO:0009744…	362	1	116	32.04	214	5e-67	110/116	94	114/116	98	0/116	0	3
c17883_g1_i1	-9.02623	-12.3934	-7.6615	-1.09628	2.20531	1.70141	2.42514	4.23725	1.12995	0.672573	1.36645	4.30407	4.17146	1.21	0.38	1.3	22.87	20.22	598				No hit
c49995_g1_i3	-1.81487	-27.7023	-1.73171	1.15063	4.43324	0.670465	4.47036	4.98416	4.02411	0.0920405	4.09177	4.88398	5.08639	16.04	0.05	14.63	34.61	38.85	2096	788	174	29.34	TAIR|locus:2150346 - symbol:AT5G35050 "AT5G35050" species:3702 "Arabidopsis thaliana" [GO:0003674 "molecular_function" evidence=ND] [GO:0008150 "biological_process" evidence=ND] [GO:0009507 "chloroplast" evidence=ISM] Proteomes:UP000006548 EMBL:CP002688 InterPro:IPR015410 Pfam:PF09331 RefSeq:NP_001154746.1 UniGene:At.74582 EnsemblPlants:AT5G35050.1 GeneID:3771237 KEGG:ath:AT5G35050 TAIR:AT5G35050…	209	9	209	96.17	180	2e-50	98/206	47	135/206	65	6/206	2	-1
c50668_g1_i1	-4.22856	-21.3288	-4.48086	-1.26869	4.43444	2.56957	4.38138	5.42048	3.5147	1.18014	3.43109	5.59487	5.25152	10.95	0.81	8.78	57.35	43.7	490	2	307	62.45	TAIR|locus:2114723 - symbol:HP30 "AT3G49560" species:3702 "Arabidopsis thaliana" [GO:0005744 "mitochondrial inner membrane presequence translocase complex" evidence=ISS] [GO:0015031 "protein transport" evidence=ISS] [GO:0015450 "P-P-bond-hydrolysis-driven protein transmembrane transporter activity" evidence=ISS] [GO:0016021 "integral component of membrane" evidence=IEA] [GO:0071806 "protein trans…	261	160	261	39.08	146	9e-42	97/102	95	101/102	99	0/102	0	2
c59406_g3_i4	-4.98497	-3.87173	-4.30691	-1.06449	1.50831	1.84147	1.70898	3.01543	0.743256	1.10786	0.95419	3.06084	2.97068	0.68	0.74	0.76	9.16	8.41	1357	2	1033	76.05	TAIR|locus:2121539 - symbol:AT4G20830 "AT4G20830" species:3702 "Arabidopsis thaliana" [GO:0008762 "UDP-N-acetylmuramate dehydrogenase activity" evidence=IEA] [GO:0009055 "electron carrier activity" evidence=ISS] [GO:0009507 "chloroplast" evidence=ISM] [GO:0031225 "anchored component of membrane" evidence=IEA] [GO:0050660 "flavin adenine dinucleotide binding" evidence=IEA] [GO:0055114 "oxidation-r…	570	196	539	60.35	577	0	294/344	85	320/344	93	0/344	0	2
c60161_g1_i1	18.7793	5.67601	126.964	-1.09645	1.01967	0.798546	1.29689	0.152669	4.46398	2.73779	7.2212	0.232916	0.10007	22.04	3.87	132.38	0.23	0.09	1670	248	1555	78.32	TAIR|locus:2120145 - symbol:AT4G37690 "AT4G37690" species:3702 "Arabidopsis thaliana" [GO:0000139 "Golgi membrane" evidence=IEA] [GO:0005794 "Golgi apparatus" evidence=ISM;IDA] [GO:0016021 "integral component of membrane" evidence=IEA] [GO:0016757 "transferase activity, transferring glycosyl groups" evidence=ISS] [GO:0016758 "transferase activity, transferring hexosyl groups" evidence=IEA] [GO:00…	432	1	432	100	713	0	350/436	80	393/436	90	4/436	0	2
c39123_g1_i1	2.28297	4.56278	2.05281	1.24159	3.03384	3.42023	2.9701	2.64776	3.68718	4.68618	3.53387	2.49627	2.80846	12.53	18.05	9.51	5.93	7.42	407	291	1	71.5	TAIR|locus:2185041 - symbol:AAC2 "AT5G13490" species:3702 "Arabidopsis thaliana" [GO:0005471 "ATP:ADP antiporter activity" evidence=ISS;IDA] [GO:0005739 "mitochondrion" evidence=ISM;IDA] [GO:0005743 "mitochondrial inner membrane" evidence=IEA;ISS] [GO:0006810 "transport" evidence=ISS] [GO:0015860 "purine nucleoside transmembrane transport" evidence=ISS] [GO:0015866 "ADP transport" evidence=ISS] […	385	1	96	24.94	160	2e-46	82/97	84	88/97	90	1/97	1	-3
c90053_g1_i1	-7.25427	-8.43487	-4.08641	-1.12426	2.06098	1.84149	2.74007	3.85216	1.07875	0.861211	1.90675	3.93758	3.7686	1.13	0.52	2.35	17.56	15.09	235				No hit
c57013_g1_i2	-2.85162	-10.4912	-5.33834	-1.01025	3.34544	1.82366	2.72132	4.1783	2.67388	0.794551	1.76927	4.18566	4.17095	5.66	0.47	2.04	21.11	20.21	1042	1040	750	27.93	TAIR|locus:505006203 - symbol:AT1G65295 species:3702 "Arabidopsis thaliana" [GO:0005576 "extracellular region" evidence=ISM] EMBL:CP002684 Proteomes:UP000006548 EMBL:BT000876 RefSeq:NP_564848.1 UniGene:At.22751 ProteinModelPortal:Q8H130 EnsemblPlants:AT1G65295.1 GeneID:842837 KEGG:ath:AT1G65295 TAIR:AT1G65295 HOGENOM:HOG000238611 OMA:SHQANEV PhylomeDB:Q8H130 ExpressionAtlas:Q8H130 Genevestigator:…	115	17	115	86.09	182	6e-55	84/99	84	88/99	88	2/99	2	-3
c57176_g1_i1	-12.4234	-13.5907	-13.2347	1.04144	0.836599	0.452995	0.592822	3.84748	0.183301	0.0537423	0.0920405	3.81829	3.87688	0.13	0.03	0.05	16.1	16.35	1093	1092	394	63.95	TAIR|locus:2019733 - symbol:AT1G67050 "AT1G67050" species:3702 "Arabidopsis thaliana" [GO:0003674 "molecular_function" evidence=ND] [GO:0008150 "biological_process" evidence=ND] [GO:0009741 "response to brassinosteroid" evidence=RCA] EMBL:CP002684 Proteomes:UP000006548 EMBL:AC007152 InterPro:IPR012442 Pfam:PF07816 EMBL:AY092985 EMBL:AY085019 EMBL:AY128809 PIR:D96694 RefSeq:NP_564888.1 UniGene:At.…	264	12	255	92.42	295	1e-96	209/244	85	220/244	90	11/244	4	-2
c50718_g1_i2	-4.39175	-4.41155	-4.35769	-1.02922	0.944706	0.936103	0.959412	2.47195	0.358017	0.351526	0.36925	2.49281	2.45127	0.28	0.18	0.23	5.91	5.55	1588	2	511	32.12	TAIR|locus:2149363 - symbol:AT5G24940 "AT5G24940" species:3702 "Arabidopsis thaliana" [GO:0004722 "protein serine/threonine phosphatase activity" evidence=IEA;ISS] [GO:0006470 "protein dephosphorylation" evidence=IEA] [GO:0046872 "metal ion binding" evidence=IEA] [GO:0048046 "apoplast" evidence=IDA] [GO:0009827 "plant-type cell wall modification" evidence=RCA] [GO:0009860 "pollen tube growth" evi…	447	248	425	39.82	168	2e-44	97/178	54	116/178	65	8/178	4	2
c52634_g1_i5	-8.17039	-4.9425	-7.49094	1.18779	0.767513	1.70867	0.9958	3.33554	0.183301	0.908464	0.308559	3.21371	3.46199	0.13	0.56	0.19	10.32	12.1	907	473	276	21.83	TAIR|locus:2147810 - symbol:GASA14 "AT5G14920" species:3702 "Arabidopsis thaliana" [GO:0005576 "extracellular region" evidence=IEA] [GO:0009739 "response to gibberellin" evidence=IEP;ISS] [GO:0009740 "gibberellic acid mediated signaling pathway" evidence=IEA] [GO:0005515 "protein binding" evidence=IPI] [GO:0005886 "plasma membrane" evidence=IDA] [GO:0009651 "response to salt stress" evidence=IMP]…	275	210	275	24	149	4e-41	61/66	92	64/66	96	0/66	0	-3
c55718_g1_i1	12.1987	10.6617	13.6038	1.39582	6.11282	6.03977	6.17132	4.80376	8.17789	7.98359	8.33516	4.56923	5.05033	285.16	190.55	278.33	27.51	37.85	3640	270	2423	59.18	TAIR|locus:2038836 - symbol:PDE331 "PIGMENT DEFECTIVE 331" species:3702 "Arabidopsis thaliana" [GO:0005634 "nucleus" evidence=ISM;IDA] [GO:0005829 "cytosol" evidence=IDA] InterPro:IPR000270 Pfam:PF00564 SMART:SM00666 Proteomes:UP000006548 GO:GO:0005829 GO:GO:0005634 EMBL:CP002685 EMBL:AC006200 EMBL:AY070060 EMBL:AY117302 PIR:F84421 RefSeq:NP_565256.1 UniGene:At.19855 UniGene:At.72006 UniGene:At.7…	720	1	720	100	791	0	544/741	73	591/741	79	44/741	5	3
c45289_g1_i1	8.6901	5.51915	9.9571	-1.04809	2.486	2.29775	2.53973	1.34077	4.49445	3.83953	4.6908	1.37508	1.30732	22.53	9.49	22.74	2.13	1.88	1282	250	909	51.48	TAIR|locus:2170743 - symbol:AT5G62770 "AT5G62770" species:3702 "Arabidopsis thaliana" [GO:0003674 "molecular_function" evidence=ND] [GO:0005634 "nucleus" evidence=ISM] [GO:0008150 "biological_process" evidence=ND] Proteomes:UP000006548 EMBL:CP002688 EMBL:AB009053 InterPro:IPR012442 Pfam:PF07816 EMBL:BT020382 EMBL:BT020506 RefSeq:NP_201083.1 UniGene:At.29034 ProteinModelPortal:Q9FM16 IntAct:Q9FM16…	268	1	239	89.18	211	4e-63	144/241	59	171/241	70	23/241	9	1
c59055_g1_i2	4.22537	1.03367	3.71321	1.21689	2.42107	1.61899	2.35886	1.73109	3.67435	1.64305	3.48794	1.59527	1.87847	12.4	1.39	9.19	2.67	3.38	1482	662	1480	55.26	TAIR|locus:2015243 - symbol:AT1G63100 "AT1G63100" species:3702 "Arabidopsis thaliana" [GO:0003700 "sequence-specific DNA binding transcription factor activity" evidence=ISS] [GO:0005634 "nucleus" evidence=ISM;IEA] [GO:0006351 "transcription, DNA-templated" evidence=IEA] [GO:0006355 "regulation of transcription, DNA-templated" evidence=TAS] [GO:0000226 "microtubule cytoskeleton organization" evide…	658	32	305	41.64	418	2e-137	237/280	84	250/280	89	13/280	4	2
c52810_g1_i2	-52.1433	-34.7306	-76.8163	1.06869	2.03401	2.80413	0.764822	6.40313	0.650972	1.23724	0.0920405	6.35538	6.45123	0.57	0.87	0.05	98.98	97.99	1149	379	906	45.95	TAIR|locus:2087105 - symbol:SPL5 "AT3G15270" species:3702 "Arabidopsis thaliana" [GO:0003677 "DNA binding" evidence=IEA;ISS] [GO:0005634 "nucleus" evidence=ISM;IEA;ISS] [GO:0005737 "cytoplasm" evidence=IEA] [GO:0006351 "transcription, DNA-templated" evidence=IEA] [GO:0046872 "metal ion binding" evidence=IEA] [GO:0003700 "sequence-specific DNA binding transcription factor activity" evidence=ISS] […	181	1	181	100	249	1e-79	149/181	82	160/181	88	5/181	2	1
c37749_g2_i1	-42.9402	-22.8917	-24.961	-1.46745	1.29286	2.61904	2.47904	5.43295	0.292391	1.19989	1.07504	5.71665	5.16333	0.22	0.83	0.9	62.61	40.98	598	47	373	54.68	TAIR|locus:2052372 - symbol:PAR1 "PHY RAPIDLY REGULATED 1" species:3702 "Arabidopsis thaliana" [GO:0005634 "nucleus" evidence=ISM;IDA] [GO:0006351 "transcription, DNA-templated" evidence=IEA] [GO:0009742 "brassinosteroid mediated signaling pathway" evidence=IEA] [GO:0040008 "regulation of growth" evidence=IEA] [GO:0009641 "shade avoidance" evidence=IEP;IMP] [GO:0032502 "developmental process" evi…	118	7	118	94.92	143	7e-42	84/113	74	99/113	87	5/113	4	2
c61468_g1_i4	6.87668	13.755	7.1429	1.07045	1.57592	1.78737	1.58823	0.758564	3.49276	4.49293	3.54756	0.711046	0.809256	10.76	15.59	9.63	0.86	0.96	3245	2589	325	69.8	UNIPROTKB|Q948U0 - symbol:RBOHA "Respiratory burst oxidase homolog protein A" species:4113 "Solanum tuberosum" [GO:0005886 "plasma membrane" evidence=IDA] InterPro:IPR000778 InterPro:IPR002048 InterPro:IPR013112 InterPro:IPR013121 InterPro:IPR013623 InterPro:IPR017927 InterPro:IPR017938 Pfam:PF08022 Pfam:PF08030 Pfam:PF08414 PRINTS:PR00466 PROSITE:PS50222 PROSITE:PS51384 InterPro:IPR011992 Prosit…	963	206	963	78.71	942	0	460/761	60	585/761	76	9/761	1	-3
c61661_g4_i2	5.16082	1.20407	3.17077	1.56922	1.8449	1.13431	1.64167	1.29304	3.37584	1.27615	2.67307	1.00824	1.65828	9.85	0.91	4.7	1.36	2.73	592	441	1	74.49	TAIR|locus:2037410 - symbol:CDKB2;2 "AT1G20930" species:3702 "Arabidopsis thaliana" [GO:0005524 "ATP binding" evidence=IEA] [GO:0005634 "nucleus" evidence=ISM] [GO:0008353 "RNA polymerase II carboxy-terminal domain kinase activity" evidence=IEA] [GO:0016301 "kinase activity" evidence=ISS] [GO:0004693 "cyclin-dependent protein serine/threonine kinase activity" evidence=TAS] [GO:0007346 "regulation…	315	2	148	46.67	293	6e-98	144/147	97	146/147	99	0/147	0	-2
c55837_g1_i1	-5.61961	-2.43485	-6.24865	-1.72629	3.62503	4.38957	3.51618	4.66776	2.58771	3.79434	2.43463	5.07818	4.29051	5.27	9.16	3.82	39.68	22.02	373	2	373	99.73	TAIR|locus:2005488 - symbol:ABI1 "AT4G26080" species:3702 "Arabidopsis thaliana" [GO:0004722 "protein serine/threonine phosphatase activity" evidence=ISS;IDA] [GO:0005737 "cytoplasm" evidence=IEA] [GO:0005886 "plasma membrane" evidence=IEA] [GO:0006470 "protein dephosphorylation" evidence=IEA;TAS] [GO:0009409 "response to cold" evidence=RCA;IMP] [GO:0009408 "response to heat" evidence=IMP] [GO:00…	434	291	414	28.57	239	1e-76	118/124	95	122/124	98	0/124	0	2
c56455_g1_i1	-8.65404	-7.61181	-12.6672	1.06758	2.35832	2.52448	1.77562	4.42938	1.26908	1.45421	0.719423	4.38245	4.4768	1.44	1.13	0.52	24.23	25.16	901	757	407	38.96	TAIR|locus:504955965 - symbol:AT2G28315 species:3702 "Arabidopsis thaliana" [GO:0005886 "plasma membrane" evidence=ISM] [GO:0008643 "carbohydrate transport" evidence=IEA] [GO:0016021 "integral component of membrane" evidence=IEA] [GO:0016020 "membrane" evidence=ISS] Pfam:PF03151 GO:GO:0016021 Proteomes:UP000006548 EMBL:CP002685 GO:GO:0008643 InterPro:IPR004853 KO:K15285 RefSeq:NP_850120.3 UniGene…	342	224	342	34.8	218	2e-66	111/119	93	112/119	94	2/119	1	-1
c46492_g1_i1	4.60496	1.8171	4.42249	1.90997	2.30029	1.82965	2.28184	1.8579	3.65205	2.3105	3.59372	1.44886	2.38241	12.2	2.65	9.96	2.31	5.24	335	333	1	99.4	TAIR|locus:2159634 - symbol:AT5G10650 species:3702 "Arabidopsis thaliana" [GO:0005634 "nucleus" evidence=ISM] [GO:0008270 "zinc ion binding" evidence=IEA;ISS] [GO:0006914 "autophagy" evidence=RCA] [GO:0007165 "signal transduction" evidence=RCA] [GO:0009755 "hormone-mediated signaling pathway" evidence=RCA] [GO:0010260 "organ senescence" evidence=RCA] InterPro:IPR001841 Pfam:PF13639 PROSITE:PS5008…	525	80	190	21.14	129	6e-35	69/111	62	85/111	76	0/111	0	-3
c57902_g1_i8	4.46467	2.83113	4.46993	2.27081	1.15766	1.00465	1.15803	0.921486	2.662	2.00482	2.6637	0.503445	1.68665	5.6	1.98	4.66	0.56	2.81	307	307	161	47.88	TAIR|locus:2056881 - symbol:RSA1 "SHORT ROOT IN SALT MEDIUM 1" species:3702 "Arabidopsis thaliana" [GO:0005737 "cytoplasm" evidence=ISM] [GO:0009793 "embryo development ending in seed dormancy" evidence=NAS] [GO:0005829 "cytosol" evidence=IDA] [GO:0005623 "cell" evidence=RCA] [GO:0009630 "gravitropism" evidence=RCA] [GO:0030244 "cellulose biosynthetic process" evidence=RCA] [GO:0048193 "Golgi ves…	1340	617	665	3.66	98.6	3e-23	42/49	85	48/49	97	0/49	0	-1
c50710_g1_i2	-9.41053	-5.73136	-7.72748	-7.65937	3.1699	3.70823	3.39406	3.40378	1.94143	2.65683	2.22571	5.17571	2.23848	2.95	3.61	3.16	42.59	4.65	821	137	583	54.45	TAIR|locus:2170174 - symbol:WCRKC1 "AT5G06690" species:3702 "Arabidopsis thaliana" [GO:0006662 "glycerol ether metabolic process" evidence=IEA] [GO:0009507 "chloroplast" evidence=ISM] [GO:0009570 "chloroplast stroma" evidence=IEA;IDA] [GO:0015035 "protein disulfide oxidoreductase activity" evidence=IEA] [GO:0045454 "cell redox homeostasis" evidence=IEA] [GO:0055114 "oxidation-reduction process" e…	214	23	172	70.09	267	7e-88	133/151	88	139/151	92	3/151	1	2
c53937_g1_i1	-3.4841	-3.69569	-4.4542	-1.43475	1.44586	1.36713	1.08065	2.32877	0.8029	0.717842	0.44852	2.60369	2.08289	0.75	0.41	0.29	6.46	4.06	1321	535	1137	45.65	TAIR|locus:505006348 - symbol:AT3G15115 "AT3G15115" species:3702 "Arabidopsis thaliana" [GO:0003674 "molecular_function" evidence=ND] [GO:0005634 "nucleus" evidence=ISM] [GO:0008150 "biological_process" evidence=ND] Proteomes:UP000006548 EMBL:CP002686 EMBL:AP001299 EMBL:BT005106 EMBL:AK117539 RefSeq:NP_566501.1 UniGene:At.39106 ProteinModelPortal:Q9LIM3 EnsemblPlants:AT3G15115.1 GeneID:820742 KEG…	339	134	339	60.77	242	9e-98	150/206	72	169/206	82	5/206	2	1
c40940_g2_i1	-4.66199	-7.61659	-7.14184	-1.26936	2.12967	1.43112	1.54085	3.33579	1.29133	0.583129	0.67598	3.51228	3.16817	1.48	0.32	0.48	12.84	9.7	476				No hit
c54528_g1_i6	-23.4026	-22.3301	-31.3851	-3.7646	1.61563	1.71843	0.682713	3.99495	0.515449	0.583129	0.0920405	5.06405	3.15155	0.43	0.32	0.05	39.25	9.6	1466	129	1274	78.17	TAIR|locus:2080747 - symbol:BSMT1 species:3702 "Arabidopsis thaliana" [GO:0005634 "nucleus" evidence=ISM] [GO:0032259 "methylation" evidence=IEA] [GO:0046872 "metal ion binding" evidence=IEA] [GO:0006952 "defense response" evidence=IEP] [GO:0008757 "S-adenosylmethionine-dependent methyltransferase activity" evidence=IDA] [GO:0009611 "response to wounding" evidence=IEP;RCA] [GO:0051707 "response t…	379	1	378	99.74	632	0	318/382	83	355/382	92	4/382	1	3
c54864_g1_i1	3.72464	-10.3114	4.63398	1.05963	4.67625	1.32143	4.80334	3.86449	5.72003	0.456761	6.03518	3.82293	3.90649	53.56	0.24	60.37	16.16	16.74	1843	1106	1654	29.79	DICTYBASE|DDB_G0270864 - symbol:DDB_G0270864 "unknown" species:44689 "Dictyostelium discoideum" [GO:0008150 "biological_process" evidence=ND] [GO:0005575 "cellular_component" evidence=ND] [GO:0003674 "molecular_function" evidence=ND] dictyBase:DDB_G0270864 EMBL:AAFI02000005 Proteomes:UP000002195 RefSeq:XP_645959.2 EnsemblProtists:DDB0305165 GeneID:8616903 KEGG:ddi:DDB_G0270864 eggNOG:NOG244368 In…	963	160	348	19.63	50.4	5e-05	47/190	24	79/190	41	8/190	4	2
c61719_g6_i1	-3.75671	-3.5541	-4.61663	2.47049	1.87458	1.93873	1.61386	3.65304	1.14897	1.22895	0.851597	3.05844	4.36323	1.24	0.86	0.65	9.14	23.27	205	205	2	99.51	TAIR|locus:2136338 - symbol:AT4G39110 "AT4G39110" species:3702 "Arabidopsis thaliana" [GO:0001653 "peptide receptor activity" evidence=IBA] [GO:0004675 "transmembrane receptor protein serine/threonine kinase activity" evidence=IBA] [GO:0005886 "plasma membrane" evidence=IBA] [GO:0009506 "plasmodesma" evidence=IBA] [GO:0009755 "hormone-mediated signaling pathway" evidence=IBA] [GO:0016301 "kinase …	878	230	297	7.74	138	8e-38	65/68	95	66/68	97	0/68	0	-1
c61966_g1_i1	4.25727	1.46271	3.08222	1.47919	1.57194	1.08272	1.44166	1.089	2.93254	1.39126	2.46659	0.842614	1.40742	6.96	1.05	3.93	1.07	2.11	862	42	854	94.32	TAIR|locus:2052362 - symbol:AT2G42720 "AT2G42720" species:3702 "Arabidopsis thaliana" [GO:0003674 "molecular_function" evidence=ND] [GO:0005634 "nucleus" evidence=ISM] [GO:0008150 "biological_process" evidence=ND] [GO:0006259 "DNA metabolic process" evidence=RCA] [GO:0007059 "chromosome segregation" evidence=RCA] [GO:0007062 "sister chromatid cohesion" evidence=RCA] [GO:0007126 "meiotic nuclear d…	443	1	239	53.95	197	1e-57	136/282	48	166/282	58	54/282	19	3
c62274_g2_i1	10.5317	7.5006	9.09756	2.97959	1.89829	1.78546	1.85047	1.43436	4.24546	3.75579	4.03427	0.848789	2.4239	18.85	8.88	14.03	1.08	5.43	1074	1051	83	90.22	CGD|CAL0137703 - symbol:CAGL0G02497g species:5478 "Candida glabrata" [GO:0003729 "mRNA binding" evidence=IEA] [GO:0043021 "ribonucleoprotein complex binding" evidence=IEA] [GO:0005654 "nucleoplasm" evidence=IEA] [GO:0044615 "nuclear pore nuclear basket" evidence=IEA] [GO:0030529 "ribonucleoprotein complex" evidence=IEA] [GO:0005816 "spindle pole body" evidence=IEA] [GO:0005819 "spindle" evidence=…	1780	821	1156	18.88	57.4	1e-07	74/362	20	148/362	40	65/362	17	-3
c53618_g1_i1	6.52499	3.41073	7.05157	-1.14383	4.41772	4.0569	4.45894	3.16886	5.97325	5.03736	6.08522	3.26728	3.0734	64.31	23.41	62.37	10.71	9.07	3392	404	2722	68.37	TAIR|locus:2127008 - symbol:ANL2 "AT4G00730" species:3702 "Arabidopsis thaliana" [GO:0005634 "nucleus" evidence=ISM;IEA] [GO:0006351 "transcription, DNA-templated" evidence=IEA] [GO:0006355 "regulation of transcription, DNA-templated" evidence=IEA] [GO:0008289 "lipid binding" evidence=IEA] [GO:0043565 "sequence-specific DNA binding" evidence=IEA] [GO:0043481 "anthocyanin accumulation in tissues i…	802	1	802	100	1289	0	692/809	85	721/809	89	43/809	5	2
c60848_g1_i1	1.41675	4.49382	2.06548	1.04862	1.84982	2.4723	2.07377	1.64941	2.11811	3.78346	2.662	1.61552	1.68401	3.49	9.09	4.65	2.73	2.8	4391	1787	231	35.46	TAIR|locus:2158814 - symbol:PPOX "AT5G49970" species:3702 "Arabidopsis thaliana" [GO:0004733 "pyridoxamine-phosphate oxidase activity" evidence=ISS;IDA] [GO:0005576 "extracellular region" evidence=ISM] [GO:0008615 "pyridoxine biosynthetic process" evidence=IEA;ISS] [GO:0010181 "FMN binding" evidence=IEA] [GO:0046872 "metal ion binding" evidence=IEA] [GO:0055114 "oxidation-reduction process" evide…	530	7	530	98.87	954	0	473/524	90	494/524	94	5/524	0	-1
c61090_g3_i3	-4.48442	-2.99181	-5.8182	-3.99898	1.28308	1.80514	0.780418	1.45006	0.596232	1.18014	0.220579	2.76115	0.761518	0.51	0.81	0.13	7.3	0.89	718	2	718	99.86	TAIR|locus:2019713 - symbol:AT1G67000 "AT1G67000" species:3702 "Arabidopsis thaliana" [GO:0001653 "peptide receptor activity" evidence=IBA] [GO:0004675 "transmembrane receptor protein serine/threonine kinase activity" evidence=IBA] [GO:0005576 "extracellular region" evidence=ISM] [GO:0005886 "plasma membrane" evidence=IBA] [GO:0009506 "plasmodesma" evidence=IBA] [GO:0009755 "hormone-mediated sign…	892	629	874	27.58	396	2e-130	196/246	79	215/246	87	7/246	2	2
c55272_g1_i2	85.6314	37.4964	76.5199	-1.06939	3.15418	2.90027	3.1208	1.24098	7.71038	6.519	7.54808	1.29032	1.19352	210.98	67.88	166.12	1.94	1.65	1474	1229	162	72.46	TAIR|locus:2127218 - symbol:LDOX "leucoanthocyanidin dioxygenase" species:3702 "Arabidopsis thaliana" [GO:0005737 "cytoplasm" evidence=ISM] [GO:0009718 "anthocyanin-containing compound biosynthetic process" evidence=IEA;TAS] [GO:0031418 "L-ascorbic acid binding" evidence=IEA] [GO:0046872 "metal ion binding" evidence=IEA] [GO:0055114 "oxidation-reduction process" evidence=IEA] [GO:0007033 "vacuole…	356	1	356	100	656	0	337/356	94	345/356	96	0/356	0	-3
c61982_g2_i4	5.77295	-1.24742	2.00988	1.10258	1.25542	0.320345	0.888037	0.583525	3.04662	0.198371	1.52442	0.517317	0.658207	7.6	0.1	1.56	0.58	0.74	484	310	462	31.61	TAIR|locus:2175594 - symbol:PAP28 "AT5G57140" species:3702 "Arabidopsis thaliana" [GO:0004722 "protein serine/threonine phosphatase activity" evidence=ISS] [GO:0005576 "extracellular region" evidence=ISM;IEA] [GO:0046872 "metal ion binding" evidence=IEA] [GO:0003993 "acid phosphatase activity" evidence=ISS] InterPro:IPR004843 Pfam:PF00149 Proteomes:UP000006548 EMBL:CP002688 GO:GO:0005576 GO:GO:00…	397	93	150	14.61	70.5	3e-13	39/58	67	45/58	77	7/58	12	1
c44641_g1_i1	7.10523	1.91318	7.86859	1.45695	8.47671	7.63312	8.53883	7.446	10.0084	8.11544	10.1556	7.17947	7.72242	813.47	206.74	736.39	175.05	234.64	396				No hit
c8974_g1_i1	1.7132	1.14464	6.10434	1.15594	0.541859	0.362893	0.896539	0.368291	1.055	0.473193	2.88814	0.278304	0.487373	1.09	0.25	5.63	0.28	0.51	306				No hit
c49391_g2_i3	-2.65359	-2.34398	-4.13664	-1.32019	1.57469	1.70715	0.961211	2.21946	1.02091	1.19989	0.380396	2.42885	2.02811	1.04	0.83	0.24	5.62	3.87	669	69	146	11.66	TAIR|locus:2089378 - symbol:TCTP "translationally controlled tumor protein" species:3702 "Arabidopsis thaliana" [GO:0005737 "cytoplasm" evidence=ISM;ISS] [GO:0009579 "thylakoid" evidence=IDA] [GO:0005634 "nucleus" evidence=IDA] [GO:0046686 "response to cadmium ion" evidence=IEP] [GO:0042742 "defense response to bacterium" evidence=IEP] [GO:0005774 "vacuolar membrane" evidence=IDA] [GO:0005886 "pl…	168	127	152	15.48	47.8	8e-10	20/26	76	23/26	88	0/26	0	3
c58104_g1_i3	-5.11297	-4.06858	-9.34538	1.10602	2.5283	2.77482	1.7151	4.03799	1.61179	1.94143	0.741701	3.96595	4.11134	2.12	1.86	0.54	17.93	19.35	1756	350	1426	61.33	TAIR|locus:2013865 - symbol:AT1G66180 "AT1G66180" species:3702 "Arabidopsis thaliana" [GO:0004190 "aspartic-type endopeptidase activity" evidence=IEA] [GO:0005576 "extracellular region" evidence=ISM] [GO:0006508 "proteolysis" evidence=IEA;ISS] [GO:0009416 "response to light stimulus" evidence=IEP] [GO:0033591 "response to L-ascorbic acid" evidence=IEP] [GO:0005794 "Golgi apparatus" evidence=IDA] …	430	70	429	83.72	640	0	331/360	91	344/360	95	1/360	0	2
c50271_g2_i1	5.10013	3.87352	1.96774	-1.35468	2.08099	1.96174	1.63143	0.971311	3.56519	3.16831	2.1912	1.21466	0.776714	11.38	5.57	3.06	1.78	0.91	535	2	352	65.61	TAIR|locus:2030091 - symbol:VTL2 "AT1G76800" species:3702 "Arabidopsis thaliana" [GO:0003674 "molecular_function" evidence=ND] [GO:0005774 "vacuolar membrane" evidence=IEA] [GO:0006811 "ion transport" evidence=IEA] [GO:0016021 "integral component of membrane" evidence=IEA] [GO:0055072 "iron ion homeostasis" evidence=IEA] [GO:0071281 "cellular response to iron ion" evidence=IEP] [GO:0071369 "cellu…	196	80	196	59.69	154	1e-45	107/117	91	112/117	95	0/117	0	2
c50792_g1_i1	-40.2977	-10.5151	-39.6533	1.21607	0.857703	3.36636	0.928874	5.60652	0.134558	2.0728	0.157816	5.46718	5.74941	0.09	2.12	0.09	52.18	61.34	1183	125	841	60.61	TAIR|locus:2198576 - symbol:EXPA11 "AT1G20190" species:3702 "Arabidopsis thaliana" [GO:0005576 "extracellular region" evidence=ISM;IEA] [GO:0009664 "plant-type cell wall organization" evidence=IEA] [GO:0009826 "unidimensional cell growth" evidence=ISS;NAS] [GO:0009828 "plant-type cell wall loosening" evidence=ISS;NAS] [GO:0009831 "plant-type cell wall modification involved in multidimensional cel…	252	14	252	94.84	485	4e-171	228/239	95	234/239	97	0/239	0	2
c51206_g1_i1	26.5598	48.5666	44.6988	1.20928	2.32333	2.49502	2.47212	1.07851	5.68129	6.552	6.43228	0.950112	1.22426	52.12	69.8	78.89	1.25	1.71	1281	1088	198	69.56	TAIR|locus:2076018 - symbol:DPBF2 "AT3G44460" species:3702 "Arabidopsis thaliana" [GO:0003677 "DNA binding" evidence=ISS] [GO:0005634 "nucleus" evidence=ISM;IDA] [GO:0006351 "transcription, DNA-templated" evidence=IEA] [GO:0043565 "sequence-specific DNA binding" evidence=IEA] [GO:0003700 "sequence-specific DNA binding transcription factor activity" evidence=ISS] [GO:0033613 "activating transcript…	331	1	331	100	350	2e-116	240/336	71	265/336	78	44/336	13	-2
c59166_g1_i1	4.82529	2.69999	3.9997	1.25123	4.72035	4.37789	4.61246	3.87796	5.99027	5.15261	5.71955	3.71966	4.043	65.17	25.36	47.77	14.98	18.39	1708	152	1513	79.74	TAIR|locus:2115135 - symbol:CYP81D5 "AT4G37320" species:3702 "Arabidopsis thaliana" [GO:0016020 "membrane" evidence=IBA] [GO:0016709 "oxidoreductase activity, acting on paired donors, with incorporation or reduction of molecular oxygen, NAD(P)H as one donor, and incorporation of one atom of oxygen" evidence=IBA] [GO:0019825 "oxygen binding" evidence=ISS] [GO:0042343 "indole glucosinolate metaboli…	495	42	495	91.72	747	0	360/454	79	405/454	89	0/454	0	2
c51859_g1_i1	-4.56482	-7.76514	-6.04198	-1.06346	2.00304	1.19286	1.62659	3.33353	1.18766	0.421202	0.783193	3.37821	3.28945	1.3	0.22	0.58	11.62	10.65	465	55	465	88.39	TAIR|locus:2117793 - symbol:GrxC5 "AT4G28730" species:3702 "Arabidopsis thaliana" [GO:0009055 "electron carrier activity" evidence=IEA] [GO:0009507 "chloroplast" evidence=ISM;IDA] [GO:0015035 "protein disulfide oxidoreductase activity" evidence=IEA] [GO:0045454 "cell redox homeostasis" evidence=IEA] [GO:0055114 "oxidation-reduction process" evidence=IEA] [GO:0004362 "glutathione-disulfide reducta…	174	1	137	78.74	159	8e-48	105/138	76	117/138	84	2/138	1	1
c51924_g2_i1	1.21448	24.4033	8.62642	1.0644	0.208131	0.723024	0.597157	0.149136	0.391101	4.71977	3.21952	0.110761	0.200806	0.31	18.45	7.41	0.11	0.19	1380	111	1175	77.17	TAIR|locus:2087550 - symbol:AT3G20160 "AT3G20160" species:3702 "Arabidopsis thaliana" [GO:0004161 "dimethylallyltranstransferase activity" evidence=IEA] [GO:0004337 "geranyltranstransferase activity" evidence=IEA] [GO:0005739 "mitochondrion" evidence=ISM;IEA] [GO:0008299 "isoprenoid biosynthetic process" evidence=ISS] [GO:0016117 "carotenoid biosynthetic process" evidence=IEA] [GO:0033384 "gerany…	344	1	344	100	457	1e-157	251/355	70	293/355	82	11/355	3	3
c54437_g1_i1	7.65827	3.93777	4.84164	1.21997	1.17203	0.989869	1.04985	0.534892	3.34738	2.38774	2.68586	0.410363	0.69721	9.65	2.84	4.75	0.44	0.79	3080	169	2817	86.01	TAIR|locus:2024016 - symbol:AT1G24650 "AT1G24650" species:3702 "Arabidopsis thaliana" [GO:0001653 "peptide receptor activity" evidence=IBA] [GO:0004672 "protein kinase activity" evidence=ISS] [GO:0004675 "transmembrane receptor protein serine/threonine kinase activity" evidence=IBA] [GO:0005576 "extracellular region" evidence=ISM] [GO:0005886 "plasma membrane" evidence=IBA] [GO:0009506 "plasmodes…	886	1	886	100	1115	0	626/907	69	728/907	80	45/907	4	1
c55045_g1_i2	1.66114	4.66633	6.3917	1.08098	0.662806	1.01099	1.09527	0.443732	1.12327	2.61339	3.0673	0.391101	0.503445	1.2	3.47	6.55	0.42	0.53	1808	1716	271	79.98	TAIR|locus:2144975 - symbol:AT5G18840 "AT5G18840" species:3702 "Arabidopsis thaliana" [GO:0005351 "sugar:proton symporter activity" evidence=ISS] [GO:0005886 "plasma membrane" evidence=ISM] [GO:0008643 "carbohydrate transport" evidence=IEA] [GO:0015144 "carbohydrate transmembrane transporter activity" evidence=ISS] [GO:0016020 "membrane" evidence=ISS] [GO:0016021 "integral component of membrane" …	482	1	481	99.79	885	0	449/482	93	466/482	96	1/482	0	-3
c55124_g1_i1	-2.2946	6.13238	-1.10016	1.09465	1.05776	2.83578	1.74456	1.87888	0.61653	4.43122	1.67706	1.81477	1.94525	0.53	14.84	1.85	3.28	3.59	1576	969	139	52.73	TAIR|locus:2177517 - symbol:AT5G50360 "AT5G50360" species:3702 "Arabidopsis thaliana" [GO:0003674 "molecular_function" evidence=ND] [GO:0005634 "nucleus" evidence=ISM] [GO:0008150 "biological_process" evidence=ND] Proteomes:UP000006548 EMBL:CP002688 EMBL:AB012248 HOGENOM:HOG000090359 EMBL:AF370321 EMBL:AY063109 EMBL:AY084315 RefSeq:NP_199847.1 UniGene:At.6854 STRING:3702.AT5G50360.1-P EnsemblPlan…	291	1	289	99.31	370	2e-123	220/290	75	245/290	84	14/290	4	-2
c48489_g1_i1	8.51526	4.07715	7.4092	1.07403	2.90185	2.56307	2.84094	1.79328	4.83255	3.77006	4.63182	1.7425	1.84554	28.65	8.98	21.84	3.07	3.28	234	2	232	98.72	TAIR|locus:2059258 - symbol:AGO4 "ARGONAUTE 4" species:3702 "Arabidopsis thaliana" [GO:0005634 "nucleus" evidence=ISM] [GO:0006351 "transcription, DNA-templated" evidence=IEA] [GO:0006417 "regulation of translation" evidence=IEA] [GO:0030529 "ribonucleoprotein complex" evidence=IEA] [GO:0006342 "chromatin silencing" evidence=RCA;IMP] [GO:0005730 "nucleolus" evidence=IDA] [GO:0005515 "protein bind…	924	412	488	8.33	122	3e-32	63/77	81	65/77	84	0/77	0	2
c51209_g1_i2	42.7813	3116.97	3542.08	1.09368	1.39026	2.00271	2.01811	0.395214	5.75477	11.9418	12.1262	0.335865	0.465051	55.1	13140.9	2269.22	0.35	0.48	381	360	1	94.49	TAIR|locus:2136472 - symbol:SESA2 "seed storage albumin 2" species:3702 "Arabidopsis thaliana" [GO:0005576 "extracellular region" evidence=ISM] [GO:0006869 "lipid transport" evidence=ISS] [GO:0008289 "lipid binding" evidence=ISS] [GO:0045735 "nutrient reservoir activity" evidence=IEA;ISS] [GO:0009686 "gibberellin biosynthetic process" evidence=RCA] [GO:0009740 "gibberellic acid mediated signaling…	170	1	120	70.59	119	7e-33	78/125	62	92/125	73	10/125	8	-1
c32522_g1_i2	-5.8127	-3.72453	-1.99534	-1.25096	1.8978	2.42552	3.01369	3.38756	1.01371	1.65586	2.55629	3.55292	3.22989	1.03	1.41	4.24	13.22	10.17	291	21	143	42.27	TAIR|locus:2031020 - symbol:AT1G50080 "AT1G50080" species:3702 "Arabidopsis thaliana" [GO:0003674 "molecular_function" evidence=ND] [GO:0005739 "mitochondrion" evidence=ISM] [GO:0008150 "biological_process" evidence=ND] EMBL:CP002684 Proteomes:UP000006548 RefSeq:NP_175429.1 UniGene:At.65997 DNASU:841431 EnsemblPlants:AT1G50080.1 GeneID:841431 KEGG:ath:AT1G50080 TAIR:AT1G50080 eggNOG:NOG239140 Phy…	91	50	89	43.96	39.3	0.0004	18/41	43	28/41	68	1/41	2	3
c51999_g1_i3	20.4881	14.244	15.7393	1.00776	1.32101	1.24556	1.26673	0.374782	4.72596	4.20153	4.34555	0.36925	0.380396	26.69	12.48	17.66	0.39	0.38	1341	1025	573	33.78	TAIR|locus:2007382 - symbol:LSH6 "AT1G07090" species:3702 "Arabidopsis thaliana" [GO:0003677 "DNA binding" evidence=IEA] [GO:0005634 "nucleus" evidence=ISM] [GO:0006355 "regulation of transcription, DNA-templated" evidence=IEA] EMBL:CP002684 Proteomes:UP000006548 GO:GO:0005634 GO:GO:0006355 GO:GO:0003677 EMBL:AC067971 GO:GO:0009299 HOGENOM:HOG000239606 GO:GO:0009886 InterPro:IPR006936 Pfam:PF0485…	196	1	155	79.08	294	5e-96	143/155	92	144/155	92	4/155	2	-2
c82374_g1_i1	4.87448	5.37028	4.4013	-1.10294	2.14793	2.1895	2.10322	1.21759	3.57556	3.71531	3.42825	1.29032	1.14897	11.47	8.6	8.76	1.94	1.56	1001	335	520	18.58	TAIR|locus:504954908 - symbol:AT5G54145 "AT5G54145" species:3702 "Arabidopsis thaliana" [GO:0003674 "molecular_function" evidence=ND] [GO:0005739 "mitochondrion" evidence=ISM] [GO:0008150 "biological_process" evidence=ND] Proteomes:UP000006548 EMBL:CP002688 HOGENOM:HOG000148652 EMBL:AY039867 EMBL:AY077652 EMBL:AY087863 RefSeq:NP_680434.1 UniGene:At.26201 EnsemblPlants:AT5G54145.1 GeneID:835502 KE…	63	1	63	100	70.9	4e-14	53/63	84	57/63	90	1/63	1	2
c53417_g1_i2	-2.78911	-5.42892	-3.1039	-1.02211	2.30265	1.50576	2.19429	3.14269	1.6787	0.717842	1.52442	3.15851	3.12696	2.28	0.41	1.56	9.9	9.45	948	118	537	44.3	DICTYBASE|DDB_G0285389 - symbol:DDB_G0285389 "prefoldin alpha subunit family protein" species:44689 "Dictyostelium discoideum" [GO:0051082 "unfolded protein binding" evidence=IEA] [GO:0016272 "prefoldin complex" evidence=IEA] [GO:0006457 "protein folding" evidence=IEA] [GO:0001106 "RNA polymerase II transcription corepressor activity" evidence=IEA] [GO:0000122 "negative regulation of transcriptio…	161	7	160	95.65	92	6e-21	56/154	36	95/154	61	14/154	9	1
c44608_g1_i3	-15.3571	-1.86173	-31.4392	1.07705	2.62797	4.78577	1.21421	5.30831	1.31421	4.3584	0.28055	5.25504	5.36212	1.52	14.03	0.17	45.12	47.34	740	441	515	10.14	TAIR|locus:505006691 - symbol:AT5G54095 "AT5G54095" species:3702 "Arabidopsis thaliana" [GO:0003674 "molecular_function" evidence=ND] Proteomes:UP000006548 EMBL:CP002688 EMBL:BT030657 EMBL:AK175627 RefSeq:NP_568803.1 UniGene:At.66771 ProteinModelPortal:Q681J0 EnsemblPlants:AT5G54095.1 GeneID:835496 KEGG:ath:AT5G54095 TAIR:AT5G54095 eggNOG:NOG325546 HOGENOM:HOG000140923 OMA:ANDTKTN ExpressionAtlas…	135	111	135	18.52	38.5	0.015	18/25	72	19/25	76	0/25	0	3
c44778_g3_i1	1.07856	4.95644	2.57923	-1.01317	0.508398	1.12402	0.912686	0.447222	0.565872	2.76606	1.8237	0.456761	0.437882	0.48	3.97	2.16	0.5	0.45	323	323	3	99.38	TAIR|locus:2116154 - symbol:FUC95A species:3702 "Arabidopsis thaliana" [GO:0005576 "extracellular region" evidence=ISM] [GO:0008152 "metabolic process" evidence=IEA] [GO:0047513 "1,2-alpha-L-fucosidase activity" evidence=IDA] [GO:0048046 "apoplast" evidence=IDA] InterPro:IPR008928 InterPro:IPR016518 PIRSF:PIRSF007663 Proteomes:UP000006548 EMBL:CP002687 GO:GO:0048046 EMBL:AL161585 CAZy:GH95 eggNOG…	843	403	509	12.69	192	6e-57	82/107	76	97/107	90	0/107	0	-1
c55903_g1_i2	-4.25352	-2.29123	-1.87841	1.08154	0.88854	1.71622	1.90728	2.4714	0.326848	1.21938	1.50599	2.41551	2.5286	0.25	0.85	1.53	5.56	5.93	366	74	301	62.3	TAIR|locus:2076770 - symbol:AT3G61750 species:3702 "Arabidopsis thaliana" [GO:0005576 "extracellular region" evidence=ISM] [GO:0016021 "integral component of membrane" evidence=IEA] [GO:0046872 "metal ion binding" evidence=IEA] [GO:0055114 "oxidation-reduction process" evidence=IEA] [GO:0016020 "membrane" evidence=ISS] InterPro:IPR004877 Pfam:PF03188 Pfam:PF03351 GO:GO:0016021 Proteomes:UP0000065…	398	300	375	19.1	149	3e-42	68/76	89	73/76	96	0/76	0	2
c56830_g1_i6	8.31595	4.38907	8.29222	-1.53575	2.58932	2.31114	2.58814	1.1274	4.53446	3.61249	4.53034	1.47858	0.85963	23.18	7.96	20.25	2.38	1.04	2041	1827	223	78.64	TAIR|locus:2051698 - symbol:IDD5 "AT2G02070" species:3702 "Arabidopsis thaliana" [GO:0003676 "nucleic acid binding" evidence=IEA;ISS] [GO:0003677 "DNA binding" evidence=IEA] [GO:0005634 "nucleus" evidence=ISM] [GO:0006351 "transcription, DNA-templated" evidence=IEA] [GO:0009507 "chloroplast" evidence=IEA] [GO:0046872 "metal ion binding" evidence=IEA] [GO:0003700 "sequence-specific DNA binding tra…	602	11	602	98.34	615	0	429/596	71	467/596	78	65/596	10	-2
c56917_g5_i1	33.3316	28.6658	21.7932	-1.30231	2.32832	2.28548	2.20549	0.692184	5.96728	5.74972	5.35427	0.908464	0.527394	64.08	39.07	36.66	1.18	0.56	2382	2246	2064	7.68	UNIPROTKB|Q6ENJ4 - symbol:psbK "Photosystem II reaction center protein K" species:4536 "Oryza nivara" [GO:0009536 "plastid" evidence=IC] InterPro:IPR003687 Pfam:PF02533 ProDom:PD004458 HAMAP:MF_00441 GO:GO:0009507 GO:GO:0009536 GO:GO:0015979 EMBL:AP006728 GO:GO:0009539 RefSeq:YP_052729.1 ProteinModelPortal:Q6ENJ4 SMR:Q6ENJ4 GeneID:2885887 Gramene:Q6ENJ4 Uniprot:Q6ENJ4	61	1	61	100	92.4	9e-21	43/61	70	48/61	78	0/61	0	-2
c58512_g1_i1	34.7874	11.9789	40.437	1.26378	2.21458	1.90673	2.25466	0.979325	5.9454	4.40733	6.16251	0.824904	1.16265	63.01	14.57	65.82	1.04	1.59	1243	1221	301	74.09	TAIR|locus:2081645 - symbol:AT3G62730 "AT3G62730" species:3702 "Arabidopsis thaliana" [GO:0003674 "molecular_function" evidence=ND] [GO:0005576 "extracellular region" evidence=ISM] [GO:0008150 "biological_process" evidence=ND] Proteomes:UP000006548 EMBL:CP002686 EMBL:AL162651 EMBL:AF410333 EMBL:AY093727 PIR:T48062 RefSeq:NP_191832.1 UniGene:At.4830 ProteinModelPortal:Q9LZJ2 STRING:3702.AT3G62730.…	317	1	311	98.11	540	0	261/311	83	283/311	90	4/311	1	-2
c36855_g1_i1	-4.61052	-3.28417	-3.01635	-1.76763	1.29234	1.74386	1.83978	2.35467	0.596232	1.08563	1.20836	2.80116	1.97935	0.51	0.72	1.07	7.53	3.7	215				No hit
c61195_g1_i2	-3.71386	-4.60319	-3.94558	1.54494	0.99002	0.512648	0.881985	2.61109	0.423185	0.11347	0.335865	2.3161	2.94365	0.34	0.06	0.21	5.13	8.24	2122	110	1888	83.84	TAIR|locus:2025886 - symbol:NPF4.3 "AT1G59740" species:3702 "Arabidopsis thaliana" [GO:0005215 "transporter activity" evidence=IEA;ISS] [GO:0005886 "plasma membrane" evidence=ISM;IDA] [GO:0006857 "oligopeptide transport" evidence=IEA;ISS] [GO:0016020 "membrane" evidence=ISS] [GO:0016021 "integral component of membrane" evidence=IEA] [GO:0009624 "response to nematode" evidence=IEP;RCA] InterPro:IP…	591	1	591	100	1026	0	556/593	93	572/593	96	2/593	0	2
c55720_g3_i1	-3.68925	-5.05649	-4.31257	1.55099	2.48992	2.13558	2.32122	3.90749	1.72037	1.26556	1.49515	3.60369	4.23688	2.38	0.9	1.51	13.7	21.18	665	330	629	45.11	TAIR|locus:2150265 - symbol:AT5G19390 "AT5G19390" species:3702 "Arabidopsis thaliana" [GO:0005096 "GTPase activator activity" evidence=IEA] [GO:0005622 "intracellular" evidence=IEA] [GO:0005737 "cytoplasm" evidence=ISM] [GO:0009507 "chloroplast" evidence=ISM] [GO:0043087 "regulation of GTPase activity" evidence=IBA] [GO:0009535 "chloroplast thylakoid membrane" evidence=IDA] [GO:0007165 "signal tr…	870	551	647	11.15	100	2e-22	56/100	56	72/100	72	3/100	3	3
c4741_g1_i1	-3.08084	-2.8673	-7.79556	-4.43669	5.09582	5.15618	4.23902	4.77758	4.3484	4.45203	3.00906	5.97172	3.82223	20.27	15.05	6.25	74.69	15.73	2043	949	479	23.05	TAIR|locus:2096089 - symbol:AT3G62550 "AT3G62550" species:3702 "Arabidopsis thaliana" [GO:0005524 "ATP binding" evidence=IEA] [GO:0005634 "nucleus" evidence=ISM] [GO:0005773 "vacuole" evidence=IDA] [GO:0002238 "response to molecule of fungal origin" evidence=RCA] InterPro:IPR006016 Pfam:PF00582 Proteomes:UP000006548 GO:GO:0005524 GO:GO:0005773 EMBL:CP002686 GO:GO:0006950 Gene3D:3.40.50.620 InterP…	162	1	157	96.91	298	2e-95	147/157	93	156/157	99	0/157	0	-3
c45300_g2_i1	-11.0918	-2.87269	-7.57318	1.03471	6.7973	7.95358	7.14289	8.7757	5.2797	7.22872	5.83022	8.75112	8.80035	39.38	117.6	51.84	614.06	565.68	1059	1	609	57.51	TAIR|locus:2131601 - symbol:PIP3 "plasma membrane intrinsic protein 3" species:3702 "Arabidopsis thaliana" [GO:0005886 "plasma membrane" evidence=ISM;IDA;TAS] [GO:0005887 "integral component of plasma membrane" evidence=IBA] [GO:0006810 "transport" evidence=ISS] [GO:0009992 "cellular water homeostasis" evidence=IBA] [GO:0015250 "water channel activity" evidence=ISS;IDA] [GO:0015254 "glycerol chan…	280	78	280	72.5	401	4e-138	196/203	96	199/203	98	0/203	0	1
c17833_g1_i2	4.68147	11.88	8.88342	-1.02562	0.786576	0.976888	0.921714	0.230837	2.47676	3.82026	3.40092	0.249802	0.213312	4.78	9.35	8.57	0.25	0.2	1142	249	704	39.93	TAIR|locus:2053718 - symbol:IBH1 "AT2G43060" species:3702 "Arabidopsis thaliana" [GO:0005634 "nucleus" evidence=ISM;IEA] [GO:0006351 "transcription, DNA-templated" evidence=IEA] [GO:0006355 "regulation of transcription, DNA-templated" evidence=IEA] [GO:0009740 "gibberellic acid mediated signaling pathway" evidence=IEA] [GO:0009742 "brassinosteroid mediated signaling pathway" evidence=IEA] [GO:004…	156	2	156	99.36	213	6e-66	127/159	79	137/159	86	11/159	6	3
c57413_g1_i2	-4.15149	19.4083	-1.77336	1.11377	2.64277	5.60711	3.42396	3.93901	1.80843	8.14066	3.03557	3.86206	4.0175	2.6	209.25	6.38	16.65	18.04	1170				No hit
c58782_g1_i1	-4.40991	-1.93948	-4.23522	-1.1092	1.53735	2.41907	1.5922	2.86792	0.8029	1.98798	0.861211	2.94365	2.79413	0.75	1.95	0.66	8.38	7.33	2302	171	2096	83.67	TAIR|locus:2171988 - symbol:MEE62 "AT5G45800" species:3702 "Arabidopsis thaliana" [GO:0001653 "peptide receptor activity" evidence=IBA] [GO:0004674 "protein serine/threonine kinase activity" evidence=ISS] [GO:0004675 "transmembrane receptor protein serine/threonine kinase activity" evidence=IBA] [GO:0005524 "ATP binding" evidence=ISS] [GO:0005886 "plasma membrane" evidence=ISM;IBA] [GO:0006468 "p…	666	23	666	96.7	1040	0	561/646	86	598/646	92	6/646	0	3
c51757_g1_i2	1.39098	-41.5576	1.03882	-1.19168	6.32846	2.09169	6.12229	5.96704	6.57098	0.717842	6.14982	6.09488	5.84189	99.24	0.41	65.17	81.57	65.07	2299	54	311	11.22	TAIR|locus:2120820 - symbol:PSD3 "AT4G25970" species:3702 "Arabidopsis thaliana" [GO:0005509 "calcium ion binding" evidence=IEA] [GO:0005737 "cytoplasm" evidence=ISM] [GO:0005789 "endoplasmic reticulum membrane" evidence=IEA] [GO:0006646 "phosphatidylethanolamine biosynthetic process" evidence=IEA] [GO:0008654 "phospholipid biosynthetic process" evidence=ISS] [GO:0004609 "phosphatidylserine decar…	635	412	497	13.54	162	8e-80	78/86	90	81/86	94	0/86	0	3
c51791_g1_i1	-18.4447	-17.3579	-17.8528	1.11288	0.691398	0.925284	0.825297	4.39237	0.110761	0.198371	0.157816	4.3159	4.4702	0.07	0.1	0.09	23.07	25.08	1417	888	184	49.75	TAIR|locus:2102980 - symbol:AT3G04360 "AT3G04360" species:3702 "Arabidopsis thaliana" [GO:0003674 "molecular_function" evidence=ND] [GO:0005576 "extracellular region" evidence=ISM] [GO:0008150 "biological_process" evidence=ND] InterPro:IPR000008 Pfam:PF00168 PROSITE:PS50004 SMART:SM00239 Proteomes:UP000006548 EMBL:CP002686 Gene3D:2.60.40.150 SUPFAM:SSF49562 RefSeq:NP_566225.4 UniGene:At.40850 Pro…	391	140	391	64.45	237	7e-123	180/259	69	195/259	75	31/259	11	-2
c59593_g1_i1	1.38437	4.60406	1.64479	1.84407	3.60202	4.33886	3.71669	3.79087	3.84427	5.57794	4.09294	3.37504	4.25793	14.06	34.75	14.64	11.59	21.5	1893	1817	210	84.94	TAIR|locus:2077477 - symbol:FRD3 "FERRIC REDUCTASE DEFECTIVE 3" species:3702 "Arabidopsis thaliana" [GO:0005886 "plasma membrane" evidence=ISM;IDA] [GO:0006855 "drug transmembrane transport" evidence=IEA] [GO:0015238 "drug transmembrane transporter activity" evidence=IEA] [GO:0015297 "antiporter activity" evidence=IEA;ISS] [GO:0016020 "membrane" evidence=ISS] [GO:0016021 "integral component of me…	526	1	520	98.86	740	0	465/537	86	490/537	91	18/537	3	-2
c60957_g2_i2	2.13949	4.1227	3.10759	2.30516	1.88294	2.20958	2.07514	1.92288	2.50987	3.4562	3.0484	1.41261	2.61748	4.93	7.04	6.44	2.22	6.36	3332	172	3330	94.81	TAIR|locus:2138396 - symbol:GSL1 "AT4G04970" species:3702 "Arabidopsis thaliana" [GO:0000148 "1,3-beta-D-glucan synthase complex" evidence=IEA;ISS] [GO:0003843 "1,3-beta-D-glucan synthase activity" evidence=IEA;ISS] [GO:0005886 "plasma membrane" evidence=ISM;IDA] [GO:0006075 "(1->3)-beta-D-glucan biosynthetic process" evidence=IEA;ISS] [GO:0008360 "regulation of cell shape" evidence=IEA] [GO:0016…	1768	6	1060	59.67	1991	0	1001/1055	94	1033/1055	97	2/1055	0	1
c61022_g2_i3	-5.51118	-1.66614	-11.3259	-2.95187	2.46767	3.6019	1.39431	3.11165	1.52657	3.25242	0.487373	3.98893	2.4273	1.93	5.96	0.32	18.22	5.45	622	397	621	36.17	TAIR|locus:2156917 - symbol:FNR1 "AT5G66190" species:3702 "Arabidopsis thaliana" [GO:0003959 "NADPH dehydrogenase activity" evidence=IDA] [GO:0004324 "ferredoxin-NADP+ reductase activity" evidence=IEA] [GO:0009507 "chloroplast" evidence=ISM;IDA] [GO:0009535 "chloroplast thylakoid membrane" evidence=IDA] [GO:0009570 "chloroplast stroma" evidence=IDA] [GO:0016491 "oxidoreductase activity" evidence=…	360	26	95	19.44	115	5e-29	63/76	82	66/76	86	7/76	9	1
c61052_g3_i2	9.86844	9.41644	13.1093	1.50401	5.72699	5.70149	5.8791	4.59391	7.61175	7.54411	8.02144	4.30892	4.89773	195.55	142.39	227.28	22.98	33.94	1130	831	1	73.54	TAIR|locus:2092276 - symbol:DWF1 "DWARF 1" species:3702 "Arabidopsis thaliana" [GO:0005634 "nucleus" evidence=ISM] [GO:0005783 "endoplasmic reticulum" evidence=IEA] [GO:0016628 "oxidoreductase activity, acting on the CH-CH group of donors, NAD or NADP as acceptor" evidence=IBA] [GO:0050614 "delta24-sterol reductase activity" evidence=IEA] [GO:0055114 "oxidation-reduction process" evidence=IEA] [G…	561	1	277	49.38	501	8e-173	259/277	93	269/277	97	0/277	0	-3
c55365_g1_i1	-12.2846	-20.4733	-12.0054	1.17226	2.43499	1.53635	2.46775	4.95636	1.22426	0.487373	1.25743	4.84304	5.07233	1.36	0.26	1.14	33.6	38.43	1621	211	1392	72.92	TAIR|locus:2063429 - symbol:RPA "AT2G35210" species:3702 "Arabidopsis thaliana" [GO:0003677 "DNA binding" evidence=ISS] [GO:0005634 "nucleus" evidence=ISM;ISS] [GO:0005794 "Golgi apparatus" evidence=IEA] [GO:0008270 "zinc ion binding" evidence=IEA] [GO:0009793 "embryo development ending in seed dormancy" evidence=IMP] [GO:0009555 "pollen development" evidence=IMP] [GO:0009827 "plant-type cell wal…	395	1	394	99.75	620	0	357/395	90	378/395	95	2/395	0	1
c45964_g2_i2	6.82683	-1.2774	7.33598	-1.59632	2.09155	0.930044	2.11923	0.709795	3.89449	0.770057	3.99826	1.12327	0.44852	14.6	0.45	13.63	1.59	0.46	597	464	135	55.28	TAIR|locus:2045698 - symbol:AT2G30000 species:3702 "Arabidopsis thaliana" [GO:0005634 "nucleus" evidence=ISM] Proteomes:UP000006548 EMBL:CP002685 EMBL:AC004680 Reactome:REACT_180054 eggNOG:NOG274521 KO:K12834 InterPro:IPR005345 PANTHER:PTHR13120 Pfam:PF03660 PIRSF:PIRSF016468 EMBL:AK118482 EMBL:BT004694 EMBL:AY087478 PIR:T02485 RefSeq:NP_001077473.1 RefSeq:NP_001184928.1 RefSeq:NP_563782.1 RefSeq…	110	1	110	100	245	8e-82	110/110	100	110/110	100	0/110	0	-2
c53002_g1_i1	-2.64363	-2.34023	-6.09925	-4.87199	3.64159	3.74656	2.81825	3.06134	3.00724	3.18311	1.80113	4.40976	2.12525	7.36	5.63	2.11	24.7	4.22	803	740	288	56.41	TAIR|locus:2083700 - symbol:CAM9 "AT3G51920" species:3702 "Arabidopsis thaliana" [GO:0005509 "calcium ion binding" evidence=IEA;ISS] [GO:0005886 "plasma membrane" evidence=ISM] [GO:0005513 "detection of calcium ion" evidence=ISS] [GO:0019722 "calcium-mediated signaling" evidence=IGI;RCA] [GO:0005515 "protein binding" evidence=IPI] [GO:0009414 "response to water deprivation" evidence=IMP] [GO:0009…	151	1	151	100	293	5e-99	146/151	96	149/151	98	0/151	0	-1
c53466_g1_i1	-5.71025	-3.17132	-3.88197	-1.17635	2.00594	2.66432	2.45794	3.50479	1.11035	1.95882	1.66712	3.62391	3.38959	1.18	1.89	1.83	13.9	11.42	296	2	121	40.54	TAIR|locus:2139310 - symbol:AT4G03000 species:3702 "Arabidopsis thaliana" [GO:0005634 "nucleus" evidence=ISM] [GO:0008270 "zinc ion binding" evidence=IEA] [GO:0016567 "protein ubiquitination" evidence=IEA] [GO:0016874 "ligase activity" evidence=IEA] InterPro:IPR001841 PROSITE:PS50089 SMART:SM00184 UniPathway:UPA00143 InterPro:IPR013083 Proteomes:UP000006548 EMBL:CP002687 GO:GO:0016874 GO:GO:00082…	814	760	799	4.91	89.4	3e-20	38/40	95	40/40	100	0/40	0	2
c55285_g1_i3	-3.78597	-3.81289	-6.45328	-1.09083	1.64279	1.63386	0.704194	2.79981	0.942562	0.932342	0.173193	2.86322	2.73779	0.93	0.58	0.1	7.88	6.99	1095	3	383	34.79	TAIR|locus:2015031 - symbol:ZYP1a species:3702 "Arabidopsis thaliana" [GO:0005634 "nucleus" evidence=ISM] [GO:0051301 "cell division" evidence=IEA] [GO:0000795 "synaptonemal complex" evidence=IDA] [GO:0007129 "synapsis" evidence=IMP] [GO:0007131 "reciprocal meiotic recombination" evidence=IMP] EMBL:AC068562 EMBL:CP002684 Proteomes:UP000006548 GO:GO:0051301 GO:GO:0007131 GO:GO:0000795 GO:GO:000712…	871	746	871	14.47	213	2e-60	101/127	79	113/127	88	1/127	0	3
c44256_g3_i5	4.89374	2.59999	2.706	-1.04672	0.48915	0.384657	0.392085	0.0585005	2.39101	1.47858	1.53623	0.10007	0.0341992	4.44	1.16	1.58	0.1	0.03	1232	1034	246	64.04	TAIR|locus:2132816 - symbol:LHT7 "AT4G35180" species:3702 "Arabidopsis thaliana" [GO:0003333 "amino acid transmembrane transport" evidence=IBA] [GO:0005886 "plasma membrane" evidence=ISM;IBA] [GO:0006865 "amino acid transport" evidence=ISS] [GO:0015171 "amino acid transmembrane transporter activity" evidence=ISS;IBA] [GO:0016020 "membrane" evidence=ISS] [GO:0016021 "integral component of membrane…	478	1	273	57.11	429	3e-145	220/273	80	242/273	88	10/273	3	-1
c5945_g1_i1	1.2196	2.41088	4.76004	-1.00244	2.20265	2.62316	2.98441	2.06234	2.3505	3.33366	4.31507	2.06409	2.06058	4.29	6.39	17.26	4.13	3.98	792	792	544	31.44	TAIR|locus:2007176 - symbol:ELF5A-3 "AT1G69410" species:3702 "Arabidopsis thaliana" [GO:0003743 "translation initiation factor activity" evidence=IEA;ISS] [GO:0003746 "translation elongation factor activity" evidence=IEA] [GO:0005737 "cytoplasm" evidence=ISM] [GO:0006413 "translational initiation" evidence=IEA;ISS] [GO:0006452 "translational frameshifting" evidence=IEA] [GO:0008612 "peptidyl-lysi…	158	76	158	52.53	166	2e-49	81/83	97	82/83	98	0/83	0	-1
c48252_g1_i1	22.67	16.433	90.4157	1.00391	0.439982	0.416911	0.527811	0.0453176	4.5453	4.08111	6.54109	0.0425899	0.04822	23.38	11.34	85.23	0.04	0.04	1745	29	1540	86.65	TAIR|locus:2046372 - symbol:AT2G32750 "AT2G32750" species:3702 "Arabidopsis thaliana" [GO:0003824 "catalytic activity" evidence=ISS] [GO:0005794 "Golgi apparatus" evidence=ISM] [GO:0008150 "biological_process" evidence=ND] [GO:0016020 "membrane" evidence=ISS] [GO:0016740 "transferase activity" evidence=IEA] Pfam:PF03016 Proteomes:UP000006548 EMBL:CP002685 GO:GO:0016740 CAZy:GT47 InterPro:IPR00426…	509	2	506	99.21	816	0	393/507	77	439/507	86	5/507	0	2
c49082_g2_i1	4.40819	4.41872	2.21884	4.37041	1.84843	1.84942	1.53662	1.84485	3.20593	3.20937	2.21555	1.06574	3.19351	8.62	5.76	3.13	1.47	9.9	277	1	276	99.64	TAIR|locus:2074343 - symbol:ETO1 "ETHYLENE OVERPRODUCER 1" species:3702 "Arabidopsis thaliana" [GO:0005634 "nucleus" evidence=ISM] [GO:0009693 "ethylene biosynthetic process" evidence=IMP] [GO:0010182 "sugar mediated signaling pathway" evidence=RCA;TAS] [GO:0010364 "regulation of ethylene biosynthetic process" evidence=IDA] [GO:0030674 "protein binding, bridging" evidence=IPI] [GO:0043161 "protea…	959	20	117	10.22	109	2e-27	70/98	71	73/98	74	6/98	6	1
c58280_g3_i1	15.5531	-1.57833	20.9515	1.09377	3.40474	1.59603	3.52622	2.02244	5.91795	1.30043	6.3478	1.95882	2.08813	61.96	0.94	74.52	3.77	4.08	1205	1201	59	94.85	TAIR|locus:2058460 - symbol:UMAMIT11 "Usually multiple acids move in and out Transporters 11" species:3702 "Arabidopsis thaliana" [GO:0005576 "extracellular region" evidence=ISM] [GO:0016020 "membrane" evidence=ISS] [GO:0016021 "integral component of membrane" evidence=IEA] [GO:0022857 "transmembrane transporter activity" evidence=IEA] InterPro:IPR000620 InterPro:IPR030184 Pfam:PF00892 GO:GO:0016…	394	1	385	97.72	536	0	337/386	87	358/386	92	6/386	1	-2
c51889_g1_i6	26.4047	36.4395	41.8379	-1.14919	1.47195	1.537	1.56407	0.304809	5.14392	5.60863	5.80794	0.421202	0.220579	35.76	35.57	51.1	0.45	0.21	492	2	235	47.56	TAIR|locus:2165021 - symbol:AT5G56690 "AT5G56690" species:3702 "Arabidopsis thaliana" [GO:0003674 "molecular_function" evidence=ND] [GO:0005634 "nucleus" evidence=ISM] [GO:0008150 "biological_process" evidence=ND] InterPro:IPR001810 Pfam:PF00646 SMART:SM00256 Proteomes:UP000006548 EMBL:CP002688 SUPFAM:SSF81383 EMBL:AB013392 InterPro:IPR006566 InterPro:IPR013101 Pfam:PF07723 HOGENOM:HOG000220924 P…	402	320	400	20.15	85.9	9e-19	44/81	54	55/81	67	3/81	3	2
c51895_g1_i1	-79.1601	-92.3712	-70.7014	1.02799	1.95411	1.51339	2.22204	6.88298	0.556388	0.33372	0.719423	6.86309	6.90292	0.47	0.17	0.52	137.62	133.58	1268	188	820	49.92	TAIR|locus:4515103432 - symbol:AT4G21895 "AT4G21895" species:3702 "Arabidopsis thaliana" [GO:0003677 "DNA binding" evidence=IEA] [GO:0005634 "nucleus" evidence=ISM] [GO:0008150 "biological_process" evidence=ND] InterPro:IPR017956 Pfam:PF02178 SMART:SM00384 Proteomes:UP000006548 EMBL:CP002687 GO:GO:0003677 RefSeq:NP_001119023.1 UniGene:At.2064 ProteinModelPortal:B3H641 STRING:3702.AT4G21895.1-P En…	239	1	228	95.4	249	3e-78	137/232	59	161/232	69	25/232	10	2
c59737_g2_i4	-1.15832	4.43448	-1.23064	-1.17617	4.75893	5.84255	4.71405	4.74764	4.6541	7.0149	4.56672	4.86613	4.63204	25.32	100.69	20.76	34.16	28.08	873	1	636	72.85	TAIR|locus:2061773 - symbol:PIP2B "AT2G37170" species:3702 "Arabidopsis thaliana" [GO:0005773 "vacuole" evidence=IBA] [GO:0005886 "plasma membrane" evidence=ISM;IDA] [GO:0005887 "integral component of plasma membrane" evidence=IBA] [GO:0006810 "transport" evidence=ISS] [GO:0009992 "cellular water homeostasis" evidence=IBA] [GO:0015250 "water channel activity" evidence=ISS;IDA] [GO:0015254 "glycer…	285	74	285	74.39	422	3e-147	206/212	97	211/212	99	0/212	0	1
c59750_g3_i1	5.6872	5.80457	6.57707	2.84476	3.35457	3.36478	3.42655	2.98783	4.8351	4.86457	5.04483	2.32738	3.83569	28.73	20.52	29.28	5.18	15.9	386	382	2	98.7	DICTYBASE|DDB_G0276029 - symbol:DDB_G0276029 "putative CCR4-NOT complex subunit 1" species:44689 "Dictyostelium discoideum" [GO:0090503 "RNA phosphodiester bond hydrolysis, exonucleolytic" evidence=ISS] [GO:0051726 "regulation of cell cycle" evidence=ISS] [GO:0030015 "CCR4-NOT core complex" evidence=ISS] [GO:0006357 "regulation of transcription from RNA polymerase II promoter" evidence=ISS] [GO:0…	2526	1266	1392	5.03	125	7e-32	62/127	48	85/127	66	0/127	0	-2
c61298_g2_i2	3.5005	4.11927	4.13864	2.41399	2.88653	2.97155	2.97397	2.68234	3.9285	4.16332	4.17009	2.12093	3.39235	15	12.1	15.48	4.34	11.44	1102	1101	1	99.91	TAIR|locus:2097915 - symbol:SUO "AT3G48050" species:3702 "Arabidopsis thaliana" [GO:0003677 "DNA binding" evidence=IEA;ISS] [GO:0003682 "chromatin binding" evidence=IEA] [GO:0006351 "transcription, DNA-templated" evidence=IEA] [GO:0000932 "cytoplasmic mRNA processing body" evidence=IDA] [GO:0005634 "nucleus" evidence=IDA] [GO:0031053 "primary miRNA processing" evidence=IMP] [GO:0035278 "negative …	1613	486	855	22.94	414	3e-130	284/386	73	310/386	80	35/386	9	-2
c19100_g1_i1	4.42513	2.36809	3.60511	1.07929	2.35261	2.04211	2.25554	1.56691	3.65855	2.75656	3.36287	1.51283	1.62291	12.26	3.94	8.31	2.46	2.64	340				No hit
c49578_g2_i1	-3.84019	-5.31851	-4.65669	1.42509	1.95613	1.53116	1.71731	3.40022	1.2131	0.743256	0.934971	3.15428	3.66533	1.34	0.43	0.74	9.87	14.05	1640	1640	585	64.39	TAIR|locus:504956092 - symbol:CAMS1 "AT1G78955" species:3702 "Arabidopsis thaliana" [GO:0042300 "beta-amyrin synthase activity" evidence=IDA] [GO:0090438 "camelliol C synthase activity" evidence=IDA] InterPro:IPR001330 InterPro:IPR018333 Pfam:PF00432 EMBL:CP002684 Proteomes:UP000006548 InterPro:IPR008930 SUPFAM:SSF48239 GO:GO:0008152 Gene3D:1.50.10.20 GO:GO:0042300 TIGRFAMs:TIGR01787 EMBL:AC00298…	769	410	761	45.77	694	0	328/352	93	343/352	97	0/352	0	-1
c58676_g1_i3	15.0786	2.43857	9.63432	1.23378	3.21119	2.36043	3.02428	1.94909	5.71786	3.08946	5.07161	1.80343	2.10651	53.49	5.23	29.81	3.25	4.15	2489	290	2461	87.26	TAIR|locus:2147992 - symbol:AT5G11250 "AT5G11250" species:3702 "Arabidopsis thaliana" [GO:0006952 "defense response" evidence=ISS] [GO:0007165 "signal transduction" evidence=IEA] [GO:0043531 "ADP binding" evidence=IEA] Pfam:PF00560 InterPro:IPR000157 InterPro:IPR001611 InterPro:IPR002182 Pfam:PF00931 Pfam:PF01582 PROSITE:PS50104 SMART:SM00255 Gene3D:3.40.50.300 InterPro:IPR027417 SUPFAM:SSF52540 …	1189	5	760	63.58	716	0	402/762	52	518/762	67	44/762	5	2
c29986_g3_i1	-14.4317	-4.47903	-4.76004	1.53024	5.44055	6.52623	6.47425	7.99784	3.84567	5.53365	5.44587	7.69684	8.3106	14.07	33.72	39.38	268.28	370.1	210	1	210	100	TAIR|locus:2005508 - symbol:FAD3 "AT2G29980" species:3702 "Arabidopsis thaliana" [GO:0005789 "endoplasmic reticulum membrane" evidence=IEA] [GO:0006629 "lipid metabolic process" evidence=IEA] [GO:0006636 "unsaturated fatty acid biosynthetic process" evidence=IEA;IMP] [GO:0009507 "chloroplast" evidence=ISM] [GO:0016021 "integral component of membrane" evidence=IEA] [GO:0016717 "oxidoreductase acti…	386	119	188	18.13	157	3e-46	68/70	97	69/70	98	0/70	0	1
c51889_g1_i2	4.44992	4.68506	2.34403	1.22333	1.05966	1.07476	0.849464	0.560792	2.58771	2.662	1.66292	0.433929	0.724744	5.27	3.63	1.82	0.47	0.83	255	59	184	49.41	TAIR|locus:2039488 - symbol:AT2G26860 "AT2G26860" species:3702 "Arabidopsis thaliana" [GO:0003674 "molecular_function" evidence=ND] [GO:0005634 "nucleus" evidence=ISM] [GO:0008150 "biological_process" evidence=ND] InterPro:IPR001810 Pfam:PF00646 PROSITE:PS50181 SMART:SM00256 Proteomes:UP000006548 EMBL:CP002685 SUPFAM:SSF81383 EMBL:AC005168 InterPro:IPR006566 InterPro:IPR013101 Pfam:PF07723 HOGENO…	405	355	396	10.37	57.8	1e-09	26/42	61	33/42	78	0/42	0	2
c59863_g2_i3	2.4804	6.30878	2.82354	1.15153	1.47004	1.85637	1.5295	1.05105	2.26476	3.61155	2.4517	0.95419	1.15774	3.99	7.95	3.88	1.26	1.58	406	218	406	46.55	TAIR|locus:2076651 - symbol:AT3G57580 "AT3G57580" species:3702 "Arabidopsis thaliana" [GO:0003674 "molecular_function" evidence=ND] [GO:0005634 "nucleus" evidence=ISM] [GO:0008150 "biological_process" evidence=ND] InterPro:IPR001810 Pfam:PF00646 PROSITE:PS50181 SMART:SM00256 Proteomes:UP000006548 EMBL:CP002686 SUPFAM:SSF81383 EMBL:AL049660 InterPro:IPR017451 TIGRFAMs:TIGR01640 HOGENOM:HOG00006470…	408	1	63	15.44	88.6	5e-20	46/63	73	51/63	80	0/63	0	2
c60286_g1_i2	-4.35574	-2.77062	-3.50702	-1.25283	1.84483	2.3421	2.0978	3.0229	1.06694	1.71965	1.37961	3.18986	2.86467	1.11	1.5	1.32	10.15	7.76	2172	2171	381	82.46	TAIR|locus:2097840 - symbol:AT3G48080 "AT3G48080" species:3702 "Arabidopsis thaliana" [GO:0004806 "triglyceride lipase activity" evidence=ISS] [GO:0004871 "signal transducer activity" evidence=ISS] [GO:0005634 "nucleus" evidence=ISM] [GO:0006629 "lipid metabolic process" evidence=ISS;IBA] [GO:0016298 "lipase activity" evidence=ISS;IBA] [GO:0098588 "bounding membrane of organelle" evidence=IBA] [G…	629	29	623	94.59	910	0	457/600	76	515/600	85	8/600	1	-2
c61327_g1_i2	-1.09339	6.42224	1.59505	-1.14919	0.350936	1.14347	0.679068	0.304809	0.292391	3.10428	1.0948	0.421202	0.220579	0.22	5.29	0.92	0.45	0.21	489	486	97	79.75	TAIR|locus:2010826 - symbol:AT1G65010 "AT1G65010" species:3702 "Arabidopsis thaliana" [GO:0000795 "synaptonemal complex" evidence=IBA] [GO:0005634 "nucleus" evidence=ISM] [GO:0007131 "reciprocal meiotic recombination" evidence=IBA] [GO:0009507 "chloroplast" evidence=IEA] [GO:0009908 "flower development" evidence=IMP] [GO:0007020 "microtubule nucleation" evidence=RCA] [GO:0005875 "microtubule asso…	1345	238	367	9.67	171	2e-47	88/130	67	107/130	82	0/130	0	-1
c61766_g1_i9	-2.19407	-2.20163	-4.88606	1.14927	2.0534	2.05014	1.0494	2.79555	1.56339	1.55842	0.408324	2.69699	2.89771	2.01	1.27	0.26	6.95	7.96	1895	1451	327	59.37	TAIR|locus:2207001 - symbol:PATL1 "AT1G72150" species:3702 "Arabidopsis thaliana" [GO:0005215 "transporter activity" evidence=ISS] [GO:0005634 "nucleus" evidence=ISM] [GO:0006810 "transport" evidence=ISS] [GO:0007049 "cell cycle" evidence=IEA] [GO:0008289 "lipid binding" evidence=IEA] [GO:0051301 "cell division" evidence=IEA] [GO:0005773 "vacuole" evidence=IDA] [GO:0009507 "chloroplast" evidence=…	573	194	573	66.32	646	0	336/381	88	351/381	92	7/381	1	-1
c62179_g1_i1	-2.50251	-5.40689	-2.47484	1.41324	2.58626	1.72809	2.59657	3.57205	2.00788	0.896452	2.02391	3.33125	3.83025	3.14	0.55	2.64	11.22	15.84	3690	3655	1595	55.85	TAIR|locus:2163091 - symbol:AT5G41120 "AT5G41120" species:3702 "Arabidopsis thaliana" [GO:0003824 "catalytic activity" evidence=ISS] [GO:0008152 "metabolic process" evidence=IEA] [GO:0009507 "chloroplast" evidence=ISM] [GO:0016747 "transferase activity, transferring acyl groups other than amino-acyl groups" evidence=IEA] InterPro:IPR002123 InterPro:IPR007130 Pfam:PF03982 SMART:SM00563 Proteomes:U…	684	4	683	99.42	1137	0	582/692	84	625/692	90	17/692	2	-3
c57450_g2_i4	-1.55185	-3.90125	-2.21933	-7.18136	3.24328	2.40069	2.94505	1.61727	2.94174	1.61179	2.4256	3.57573	0.731473	7.01	1.34	3.79	13.46	0.84	1207	391	1119	60.4	TAIR|locus:2140250 - symbol:AT4G02850 "AT4G02850" species:3702 "Arabidopsis thaliana" [GO:0003824 "catalytic activity" evidence=IEA;ISS] [GO:0009058 "biosynthetic process" evidence=IEA;ISS] [GO:0007623 "circadian rhythm" evidence=RCA] [GO:0009736 "cytokinin-activated signaling pathway" evidence=RCA] InterPro:IPR003719 Pfam:PF02567 PIRSF:PIRSF016184 Proteomes:UP000006548 GO:GO:0009058 EMBL:CP00268…	306	9	243	76.8	306	7e-100	154/244	63	196/244	80	10/244	4	1
c48934_g1_i1	4.92092	5.11485	5.23301	-1.28561	3.88296	3.90373	3.91595	2.71278	5.19899	5.25475	5.2877	2.90006	2.5376	37.14	27.25	34.79	8.11	5.97	253	2	253	99.6	TAIR|locus:2133298 - symbol:AT4G02480 "AT4G02480" species:3702 "Arabidopsis thaliana" [GO:0005524 "ATP binding" evidence=IEA] [GO:0005634 "nucleus" evidence=IBA] [GO:0008568 "microtubule-severing ATPase activity" evidence=IBA] [GO:0009507 "chloroplast" evidence=ISM] [GO:0016887 "ATPase activity" evidence=ISS] [GO:0031122 "cytoplasmic microtubule organization" evidence=IBA] [GO:0006487 "protein N-…	1265	1042	1125	6.64	167	1e-47	82/84	97	84/84	100	0/84	0	2
c57808_g1_i1	4.66764	1.58458	2.02975	-1.00384	0.349773	0.196414	0.240365	0.0509063	2.27644	0.717842	1.07504	0.0537423	0.04822	4.03	0.41	0.9	0.05	0.04	935	888	412	51.02	TAIR|locus:1006230707 - symbol:AT1G52315 "AT1G52315" species:3702 "Arabidopsis thaliana" [GO:0008150 "biological_process" evidence=ND] Pfam:PF03398 EMBL:CP002684 Proteomes:UP000006548 InterPro:IPR005061 UniGene:At.51114 RefSeq:NP_974006.1 ProteinModelPortal:F4ICV8 SMR:F4ICV8 PRIDE:F4ICV8 EnsemblPlants:AT1G52315.1 GeneID:2745821 KEGG:ath:AT1G52315 TAIR:AT1G52315 InParanoid:F4ICV8 OMA:CDCISEN Phylo…	347	12	170	45.82	249	2e-78	123/159	77	139/159	87	0/159	0	-3
c59653_g5_i1	3.09223	4.51413	2.7699	-1.16717	3.30313	3.51042	3.24033	2.47369	4.21636	4.76216	4.05754	2.58771	2.36469	18.44	18.99	14.27	6.38	5.17	238	238	2	99.58	TAIR|locus:2026841 - symbol:AOAT2 "alanine-2-oxoglutarate aminotransferase 2" species:3702 "Arabidopsis thaliana" [GO:0005737 "cytoplasm" evidence=ISM] [GO:0009853 "photorespiration" evidence=ISS] [GO:0030170 "pyridoxal phosphate binding" evidence=IEA] [GO:0042853 "L-alanine catabolic process" evidence=IEA] [GO:0005777 "peroxisome" evidence=ISS;IDA] [GO:0004021 "L-alanine:2-oxoglutarate aminotran…	481	343	421	16.42	145	2e-41	68/79	86	72/79	91	0/79	0	-1
c61565_g2_i2	6.02102	1.92521	5.65637	1.06154	0.691785	0.440075	0.680409	0.211938	2.7632	1.11821	2.67307	0.173193	0.259352	6.07	0.75	4.7	0.17	0.25	1598	298	1596	81.29	TAIR|locus:2173179 - symbol:AT5G13660 "AT5G13660" species:3702 "Arabidopsis thaliana" [GO:0003674 "molecular_function" evidence=ND] [GO:0005634 "nucleus" evidence=ISM] [GO:0005813 "centrosome" evidence=IBA] [GO:0005929 "cilium" evidence=IBA] [GO:0030992 "intraciliary transport particle B" evidence=IBA] [GO:0042384 "cilium assembly" evidence=IBA] Proteomes:UP000006548 EMBL:CP002688 GO:GO:0005813 G…	537	2	435	80.82	438	3e-146	267/470	56	313/470	66	73/470	15	1
c44957_g1_i1	6.79127	2.81594	4.01402	1.43825	2.5975	2.18295	2.35866	1.80356	4.32403	3.05397	3.5654	1.56035	2.08467	19.92	5.07	9.76	2.58	4.07	291	2	289	98.97	TAIR|locus:2134761 - symbol:ABCE2 "AT4G19210" species:3702 "Arabidopsis thaliana" [GO:0005215 "transporter activity" evidence=ISS] [GO:0005524 "ATP binding" evidence=IEA] [GO:0006810 "transport" evidence=IEA] [GO:0016020 "membrane" evidence=IEA] [GO:0016887 "ATPase activity" evidence=IEA] [GO:0046872 "metal ion binding" evidence=IEA] [GO:0051539 "4 iron, 4 sulfur cluster binding" evidence=IEA] [G…	605	26	121	15.87	189	2e-56	90/96	93	92/96	95	0/96	0	2
c17762_g1_i1	-1.51506	5.05099	-1.08617	-1.57369	5.27443	6.64905	5.52268	5.24536	4.98325	7.91919	5.46337	5.58262	4.92847	31.92	182.58	39.84	56.86	34.67	854	671	447	26.35	TAIR|locus:2044646 - symbol:AT2G15960 "AT2G15960" species:3702 "Arabidopsis thaliana" [GO:0003674 "molecular_function" evidence=ND] [GO:0005575 "cellular_component" evidence=ND] [GO:0008150 "biological_process" evidence=ND] Proteomes:UP000006548 EMBL:CP002685 EMBL:AC006438 UniGene:At.184 EMBL:AY045948 EMBL:AY079308 EMBL:AK230337 PIR:B84535 RefSeq:NP_565384.1 UniGene:At.13871 STRING:3702.AT2G15960…	77	1	77	100	90.1	3e-21	54/77	70	61/77	79	2/77	2	-1
c51231_g1_i1	-6.1828	-7.79032	-7.6485	1.00392	2.19232	1.87507	1.90223	3.87297	1.24189	0.908464	0.934971	3.87015	3.87579	1.39	0.56	0.74	16.73	16.34	1288	199	1041	65.45	TAIR|locus:2012863 - symbol:AT1G10380 species:3702 "Arabidopsis thaliana" [GO:0005576 "extracellular region" evidence=ISM] [GO:0008150 "biological_process" evidence=ND] [GO:0030247 "polysaccharide binding" evidence=IEA] InterPro:IPR025287 Pfam:PF13947 EMBL:CP002684 Proteomes:UP000006548 GO:GO:0030247 EMBL:AY057677 EMBL:AY116950 EMBL:AY085550 EMBL:AK175576 RefSeq:NP_563868.1 UniGene:At.11291 STRIN…	305	24	304	92.13	561	0	256/281	91	264/281	93	0/281	0	1
c59507_g1_i1	-11.6944	-8.80005	-34.8296	-1.34703	4.68683	4.97493	3.35904	6.56676	3.23741	3.64765	1.66292	6.78516	6.35538	8.85	8.16	1.82	130.51	91.26	1072	2	829	77.24	TAIR|locus:2102674 - symbol:PHOT1 "AT3G45780" species:3702 "Arabidopsis thaliana" [GO:0005524 "ATP binding" evidence=IEA] [GO:0005634 "nucleus" evidence=IBA] [GO:0005886 "plasma membrane" evidence=ISM] [GO:0016301 "kinase activity" evidence=ISS] [GO:0035556 "intracellular signal transduction" evidence=IBA] [GO:0005515 "protein binding" evidence=IPI] [GO:0009903 "chloroplast avoidance movement" ev…	996	724	996	27.41	506	8e-170	257/276	93	267/276	96	3/276	1	2
c52494_g2_i1	1.55142	6.44104	3.04821	1.02972	0.862006	1.4066	1.15292	0.622351	1.23517	3.28888	2.20954	0.601582	0.643838	1.38	6.14	3.11	0.7	0.72	1162	185	1162	84.17	TAIR|locus:2014475 - symbol:AT1G03220 "AT1G03220" species:3702 "Arabidopsis thaliana" [GO:0004190 "aspartic-type endopeptidase activity" evidence=IEA] [GO:0005576 "extracellular region" evidence=ISM] [GO:0006508 "proteolysis" evidence=IEA] [GO:0005618 "cell wall" evidence=IDA] [GO:0005886 "plasma membrane" evidence=IDA] [GO:0016020 "membrane" evidence=IDA] [GO:0009505 "plant-type cell wall" evide…	433	22	348	75.52	452	3e-155	244/327	74	282/327	86	1/327	0	2
c54544_g1_i1	-15.5511	-5.03534	-14.8799	1.0685	1.01466	2.8051	1.13892	4.25138	0.244901	1.87176	0.308559	4.20385	4.29944	0.18	1.74	0.19	21.41	22.19	934	133	693	60.06	TAIR|locus:2035661 - symbol:AT1G55210 "AT1G55210" species:3702 "Arabidopsis thaliana" [GO:0003674 "molecular_function" evidence=ND] [GO:0005576 "extracellular region" evidence=ISM] [GO:0006952 "defense response" evidence=ISS] [GO:0009807 "lignan biosynthetic process" evidence=ISS] [GO:0048046 "apoplast" evidence=IEA] [GO:0009627 "systemic acquired resistance" evidence=RCA] [GO:0034976 "response t…	187	1	187	100	294	3e-98	168/187	89	176/187	94	0/187	0	1
c56917_g15_i1	14.5027	11.3217	9.92292	-1.02884	0.854281	0.815627	0.794274	0.158859	4.03894	3.68171	3.49145	0.18069	0.139665	16.22	8.37	9.21	0.18	0.13	15151	11068	11721	4.32	UNIPROTKB|Q6END5 - symbol:rps3 "30S ribosomal protein S3, chloroplastic" species:4536 "Oryza nivara" [GO:0009536 "plastid" evidence=IC] InterPro:IPR001351 InterPro:IPR005704 InterPro:IPR009019 Pfam:PF00189 InterPro:IPR018280 GO:GO:0009507 GO:GO:0006412 GO:GO:0009536 GO:GO:0003735 GO:GO:0019843 EMBL:AP006728 Gene3D:3.30.300.20 InterPro:IPR015946 SUPFAM:SSF54814 GO:GO:0015935 RefSeq:YP_052788.1 Pro…	239	1	239	100	275	1e-80	152/241	63	181/241	75	25/241	10	1
c49651_g2_i1	-18.7798	-18.2416	-18.7798	1.28553	0.693475	0.814267	0.693475	4.51942	0.110761	0.152706	0.110761	4.34187	4.70424	0.07	0.08	0.06	23.49	29.58	2508	1815	223	63.52	TAIR|locus:2139474 - symbol:PERK5 "AT4G34440" species:3702 "Arabidopsis thaliana" [GO:0001653 "peptide receptor activity" evidence=IBA] [GO:0004675 "transmembrane receptor protein serine/threonine kinase activity" evidence=IBA] [GO:0005886 "plasma membrane" evidence=ISM;IBA] [GO:0009506 "plasmodesma" evidence=IBA] [GO:0009755 "hormone-mediated signaling pathway" evidence=IBA] [GO:0016301 "kinase …	670	142	670	78.96	802	0	486/533	91	508/533	95	6/533	1	-1
c50429_g1_i1	-6.35676	-12.8516	-10.5451	1.04883	3.52061	2.68629	2.9447	5.13334	2.43077	1.41519	1.70056	5.09906	5.16784	4.6	1.08	1.9	40.23	41.17	1565	294	1226	59.62	TAIR|locus:2091657 - symbol:CID9 "AT3G14450" species:3702 "Arabidopsis thaliana" [GO:0000166 "nucleotide binding" evidence=IEA] [GO:0003723 "RNA binding" evidence=IEA;ISS] [GO:0005634 "nucleus" evidence=IEA] [GO:0005737 "cytoplasm" evidence=ISM] [GO:0008150 "biological_process" evidence=ND] InterPro:IPR000504 InterPro:IPR012677 Pfam:PF00076 PROSITE:PS50102 SMART:SM00360 Proteomes:UP000006548 GO:G…	327	1	313	95.72	487	1e-168	259/319	81	279/319	87	14/319	4	3
c53229_g2_i2	2.9935	4.33457	2.20588	1.1723	0.827528	0.934744	0.727301	0.454208	1.93562	2.46968	1.49515	0.353789	0.583129	2.93	3.06	1.51	0.37	0.63	1497	553	1494	62.93	TAIR|locus:2087115 - symbol:PPI2 "proton pump interactor 2" species:3702 "Arabidopsis thaliana" [GO:0005737 "cytoplasm" evidence=ISM] [GO:0016021 "integral component of membrane" evidence=IEA] [GO:0010155 "regulation of proton transport" evidence=ISS] InterPro:IPR029669 GO:GO:0016021 Proteomes:UP000006548 GO:GO:0005886 EMBL:CP002686 GO:GO:0005789 GO:GO:0010155 EMBL:AP000413 HOGENOM:HOG000243080 P…	589	1	311	52.8	395	4e-129	219/314	69	255/314	81	3/314	0	1
c40922_g1_i1	-12.5964	-1.53095	-10.702	1.11797	0.814251	3.50749	1.25025	3.90775	0.173193	3.21371	0.408324	3.82814	3.98902	0.12	5.78	0.26	16.21	17.68	2108	37	930	42.41	TAIR|locus:504954878 - symbol:SDH2-3 "succinate dehydrogenase 2-3" species:3702 "Arabidopsis thaliana" [GO:0005739 "mitochondrion" evidence=ISM;IDA] [GO:0005743 "mitochondrial inner membrane" evidence=IEA] [GO:0006099 "tricarboxylic acid cycle" evidence=IEA] [GO:0008177 "succinate dehydrogenase (ubiquinone) activity" evidence=IEA] [GO:0046872 "metal ion binding" evidence=IEA] [GO:0051537 "2 iron,…	309	12	309	96.44	570	0	263/298	88	284/298	95	0/298	0	1
c41432_g1_i1	1.02157	-4.02181	-3.98952	1.22114	2.96576	1.66761	1.67787	3.09116	2.9812	0.942562	0.95419	2.95041	3.23863	7.22	0.59	0.76	8.42	10.24	554	553	251	54.69	TAIR|locus:2032120 - symbol:AT1G78260 "AT1G78260" species:3702 "Arabidopsis thaliana" [GO:0000166 "nucleotide binding" evidence=IEA] [GO:0003676 "nucleic acid binding" evidence=IEA] [GO:0003723 "RNA binding" evidence=ISS] [GO:0005575 "cellular_component" evidence=ND] [GO:0008150 "biological_process" evidence=ND] InterPro:IPR000504 InterPro:IPR012677 Pfam:PF00076 PROSITE:PS50102 SMART:SM00360 EMBL…	287	178	284	37.28	120	2e-31	73/109	66	78/109	71	10/109	9	-2
c61661_g3_i2	4.56825	-1.42378	2.40457	1.03594	4.31823	3.09394	3.94168	3.38466	5.55092	2.84956	4.62506	3.35928	3.41023	47.56	4.27	21.75	11.46	11.6	1256	1237	299	74.76	TAIR|locus:2011761 - symbol:CDKB2;1 "AT1G76540" species:3702 "Arabidopsis thaliana" [GO:0005524 "ATP binding" evidence=IEA] [GO:0005634 "nucleus" evidence=ISM] [GO:0008353 "RNA polymerase II carboxy-terminal domain kinase activity" evidence=IEA] [GO:0016301 "kinase activity" evidence=ISS] [GO:0000086 "G2/M transition of mitotic cell cycle" evidence=TAS] [GO:0000307 "cyclin-dependent protein kinas…	313	1	313	100	612	0	298/313	95	309/313	98	0/313	0	-2
c57544_g3_i1	-3.84104	-3.27074	-8.40264	-1.05412	2.18915	2.36067	0.995788	3.32725	1.42398	1.65586	0.294637	3.36548	3.28945	1.72	1.41	0.18	11.51	10.65	314	71	313	77.39	TAIR|locus:2083278 - symbol:AT3G52690 "AT3G52690" species:3702 "Arabidopsis thaliana" [GO:0003674 "molecular_function" evidence=ND] [GO:0008150 "biological_process" evidence=ND] Proteomes:UP000006548 EMBL:CP002686 InterPro:IPR006566 SMART:SM00579 InterPro:IPR013101 Pfam:PF07723 Pfam:PF08387 UniGene:At.50272 UniGene:At.53906 RefSeq:NP_190837.1 ProteinModelPortal:F4J826 PRIDE:F4J826 EnsemblPlants:A…	299	176	255	26.76	87.8	1e-20	46/82	56	52/82	63	3/82	3	2
c49494_g1_i1	-8.17993	-2.88018	-7.23899	1.19302	0.895845	2.3953	1.17485	3.40192	0.244901	1.75083	0.421202	3.27699	3.5316	0.18	1.55	0.27	10.79	12.71	705	624	97	74.89	TAIR|locus:2095783 - symbol:AT3G58000 "AT3G58000" species:3702 "Arabidopsis thaliana" [GO:0003674 "molecular_function" evidence=ND] [GO:0005634 "nucleus" evidence=ISM] [GO:0008150 "biological_process" evidence=ND] Proteomes:UP000006548 EMBL:CP002686 EMBL:AL132977 InterPro:IPR008889 Pfam:PF05678 HOGENOM:HOG000241957 PIR:T46022 RefSeq:NP_191359.1 UniGene:At.53974 STRING:3702.AT3G58000.1-P EnsemblPl…	175	1	175	100	189	1e-58	147/179	82	163/179	91	7/179	3	-1
c36161_g1_i3	1.81947	14.5146	4.24318	-1.15776	0.69276	1.27748	0.974512	0.258067	1.24805	4.24397	2.46968	0.384533	0.173193	1.4	12.9	3.94	0.41	0.16	772	390	578	24.48	TAIR|locus:2064981 - symbol:AT2G38870 "AT2G38870" species:3702 "Arabidopsis thaliana" [GO:0004867 "serine-type endopeptidase inhibitor activity" evidence=IEA;ISS] [GO:0005576 "extracellular region" evidence=ISM] [GO:0006508 "proteolysis" evidence=IEA] [GO:0008233 "peptidase activity" evidence=IEA] [GO:0009611 "response to wounding" evidence=IEA;ISS] [GO:0005618 "cell wall" evidence=IDA] [GO:00508…	70	8	70	90	102	4e-26	49/63	77	54/63	85	0/63	0	3
c61279_g3_i1	3.58302	4.11186	4.29218	2.11542	1.65325	1.71062	1.72812	1.41228	2.81287	3.01148	3.0734	0.971692	2.05263	6.3	4.89	6.58	1.29	3.95	692	478	2	68.93	TAIR|locus:2059703 - symbol:AT2G01820 "AT2G01820" species:3702 "Arabidopsis thaliana" [GO:0001653 "peptide receptor activity" evidence=IBA] [GO:0004675 "transmembrane receptor protein serine/threonine kinase activity" evidence=IBA] [GO:0005576 "extracellular region" evidence=ISM] [GO:0009755 "hormone-mediated signaling pathway" evidence=IBA] [GO:0016021 "integral component of membrane" evidence=I…	943	1	159	16.86	251	9e-76	122/159	76	138/159	86	0/159	0	-2
c61915_g1_i2	-18.9904	-15.0767	-17.1451	1.08761	1.02151	1.59222	1.30546	4.54029	0.232916	0.565872	0.380396	4.48012	4.60128	0.17	0.31	0.24	25.93	27.48	2020	159	1946	88.51	TAIR|locus:2173877 - symbol:GEX1 "gamete expressed protein 1" species:3702 "Arabidopsis thaliana" [GO:0009507 "chloroplast" evidence=ISM] [GO:0005887 "integral component of plasma membrane" evidence=ISS] [GO:0005886 "plasma membrane" evidence=IDA] [GO:0009553 "embryo sac development" evidence=IMP] [GO:0009555 "pollen development" evidence=IMP] [GO:0009790 "embryo development" evidence=IMP] [GO:00…	593	1	593	100	841	0	465/597	77	525/597	87	5/597	0	3
c46016_g1_i1	-1.95358	1.44238	-1.15039	4.01101	0.884951	1.73549	1.38653	2.28305	0.525149	2.01972	1.28915	1.49127	3.49523	0.44	2.01	1.19	2.41	12.37	755	155	3	20.26	TAIR|locus:2182280 - symbol:AT5G12950 "AT5G12950" species:3702 "Arabidopsis thaliana" [GO:0003824 "catalytic activity" evidence=IEA] [GO:0005576 "extracellular region" evidence=ISM] [GO:0005773 "vacuole" evidence=IDA] [GO:0009505 "plant-type cell wall" evidence=IDA] InterPro:IPR008928 InterPro:IPR012341 Proteomes:UP000006548 GO:GO:0005773 EMBL:CP002688 GO:GO:0003824 GO:GO:0009505 SUPFAM:SSF48208 …	861	7	58	6.04	85.1	4e-17	43/52	82	47/52	90	1/52	1	-1
c56271_g3_i1	12.689	5.912	14.3487	1.09549	0.909613	0.769648	0.930175	0.271237	3.87882	2.77696	4.05616	0.213312	0.344892	14.42	4.01	14.25	0.21	0.34	835	834	1	99.88	TAIR|locus:2182305 - symbol:AT5G12970 "AT5G12970" species:3702 "Arabidopsis thaliana" [GO:0005509 "calcium ion binding" evidence=IBA] [GO:0005544 "calcium-dependent phospholipid binding" evidence=IBA] [GO:0005886 "plasma membrane" evidence=IBA] [GO:0009506 "plasmodesma" evidence=IDA] InterPro:IPR000008 Pfam:PF00168 PROSITE:PS50004 SMART:SM00239 Proteomes:UP000006548 GO:GO:0009506 EMBL:CP002688 GO…	769	316	593	36.15	570	0	274/278	98	278/278	100	0/278	0	-2
c56988_g1_i2	-7.83813	-5.24149	-5.57674	-1.45665	0.530922	1.4352	1.33636	2.778	0.0920405	0.672573	0.583129	3.06255	2.51989	0.06	0.38	0.4	9.17	5.89	595	57	359	50.92	TAIR|locus:2055552 - symbol:cycp3;1 "AT2G45080" species:3702 "Arabidopsis thaliana" [GO:0000079 "regulation of cyclin-dependent protein serine/threonine kinase activity" evidence=IEA] [GO:0004693 "cyclin-dependent protein serine/threonine kinase activity" evidence=ISS] [GO:0005737 "cytoplasm" evidence=ISM] [GO:0007049 "cell cycle" evidence=IEA] [GO:0019901 "protein kinase binding" evidence=IEA] […	222	121	222	45.95	153	2e-44	93/102	91	97/102	95	1/102	0	3
c54445_g1_i2	5.9489	-1.58683	6.24339	-1.04207	3.24199	1.83853	3.26557	2.17161	4.77416	1.53539	4.84386	2.20154	2.14209	27.56	1.24	25.46	4.65	4.28	1738	1374	424	54.72	TAIR|locus:2121189 - symbol:AT4G38660 "AT4G38660" species:3702 "Arabidopsis thaliana" [GO:0003674 "molecular_function" evidence=ND] [GO:0005576 "extracellular region" evidence=ISM] [GO:0051707 "response to other organism" evidence=ISS] [GO:0031225 "anchored component of membrane" evidence=TAS] [GO:0009664 "plant-type cell wall organization" evidence=RCA] [GO:0010075 "regulation of meristem growth…	345	23	338	91.59	498	1e-171	276/317	87	285/317	89	1/317	0	-2
c46512_g1_i1	-25.0352	-13.4087	-27.1953	1.00147	1.55638	2.65208	1.34576	5.12013	0.473193	1.37398	0.353789	5.11908	5.12119	0.39	1.03	0.22	40.82	39.76	938	47	706	70.36	TAIR|locus:2032055 - symbol:AT1G78460 species:3702 "Arabidopsis thaliana" [GO:0005737 "cytoplasm" evidence=ISM] [GO:0008150 "biological_process" evidence=ND] EMBL:CP002684 Proteomes:UP000006548 EMBL:AC013430 EMBL:AC007260 InterPro:IPR011256 InterPro:IPR006917 PANTHER:PTHR11220 Pfam:PF04832 SUPFAM:SSF55136 HOGENOM:HOG000237638 EMBL:AK317161 PIR:A96813 RefSeq:NP_177967.1 UniGene:At.14786 ProteinMod…	219	1	219	100	301	1e-100	156/221	70	179/221	80	3/221	1	2
c16155_g1_i1	6.04148	2.85933	4.93356	1.45677	4.28385	3.86277	4.17402	3.43927	5.77347	4.69425	5.4812	3.17857	3.72134	55.97	18.14	40.23	10.06	14.61	340	2	340	99.71	TAIR|locus:2063907 - symbol:P5CS1 "AT2G39800" species:3702 "Arabidopsis thaliana" [GO:0004349 "glutamate 5-kinase activity" evidence=IEA] [GO:0004350 "glutamate-5-semialdehyde dehydrogenase activity" evidence=IBA] [GO:0005524 "ATP binding" evidence=IEA] [GO:0005737 "cytoplasm" evidence=ISM;IEA;IDA] [GO:0005739 "mitochondrion" evidence=ISM] [GO:0006561 "proline biosynthetic process" evidence=IEA;I…	717	343	455	15.76	203	5e-61	108/113	95	112/113	99	0/113	0	2
c58522_g1_i1	3.97461	4.29552	3.6723	2.00747	4.37639	4.42087	4.33061	3.9637	5.48357	5.59559	5.36944	3.49276	4.49814	45.12	35.2	37.05	12.65	25.55	2613	2536	1034	57.52	TAIR|locus:505006369 - symbol:ALDH2C4 "AT3G24503" species:3702 "Arabidopsis thaliana" [GO:0004028 "3-chloroallyl aldehyde dehydrogenase activity" evidence=ISS] [GO:0004029 "aldehyde dehydrogenase (NAD) activity" evidence=ISS;IBA] [GO:0005737 "cytoplasm" evidence=ISM] [GO:0005829 "cytosol" evidence=IEA] [GO:0055114 "oxidation-reduction process" evidence=IEA] [GO:0009699 "phenylpropanoid biosynthet…	501	1	501	100	932	0	454/501	90	482/501	96	0/501	0	-3
c61126_g1_i1	-11.0989	-11.9297	-11.0492	1.24964	1.81667	1.6905	1.82424	4.40689	0.776714	0.672573	0.783193	4.24906	4.57057	0.72	0.38	0.58	22.02	26.91	5319	5086	1793	61.93	TAIR|locus:2175826 - symbol:ABCG28 "AT5G60740" species:3702 "Arabidopsis thaliana" [GO:0005524 "ATP binding" evidence=IEA] [GO:0006810 "transport" evidence=IEA] [GO:0016021 "integral component of membrane" evidence=IEA] [GO:0016887 "ATPase activity" evidence=IEA] [GO:0042626 "ATPase activity, coupled to transmembrane movement of substances" evidence=ISS] InterPro:IPR003439 InterPro:IPR017871 Pfam…	1109	1	1109	100	2024	0	1023/1109	92	1063/1109	95	11/1109	0	-3
c43716_g1_i3	5.15121	4.61635	5.70016	2.09752	1.64399	1.60295	1.68101	1.26905	3.20753	3.04937	3.35361	0.842614	1.9113	8.63	5.05	8.24	1.07	3.48	541	345	1	63.77	TAIR|locus:2043187 - symbol:PUM2 "AT2G29190" species:3702 "Arabidopsis thaliana" [GO:0003723 "RNA binding" evidence=ISS;IDA] [GO:0005737 "cytoplasm" evidence=ISM] [GO:0006417 "regulation of translation" evidence=IEA] [GO:0003729 "mRNA binding" evidence=IPI] [GO:0003730 "mRNA 3'-UTR binding" evidence=IDA] [GO:0005829 "cytosol" evidence=IDA] InterPro:IPR001313 InterPro:IPR016024 Pfam:PF00806 PROSIT…	972	1	115	11.83	167	3e-46	95/115	82	102/115	88	0/115	0	-2
c55756_g2_i2	25.5496	30.3744	29.6355	-2.93254	3.89526	3.96527	3.95538	1.20009	6.88046	7.13002	7.09449	2.20524	0.653086	120.22	109.88	122.65	4.67	0.73	1008	176	799	61.9	TAIR|locus:2024690 - symbol:GSTF6 "AT1G02930" species:3702 "Arabidopsis thaliana" [GO:0004364 "glutathione transferase activity" evidence=IEA;ISS] [GO:0005737 "cytoplasm" evidence=ISM;NAS] [GO:0009636 "response to toxic substance" evidence=IEA] [GO:0009407 "toxin catabolic process" evidence=TAS] [GO:0005739 "mitochondrion" evidence=IDA] [GO:0006979 "response to oxidative stress" evidence=IEP;IDA]…	208	1	208	100	351	8e-120	184/208	88	198/208	95	0/208	0	2
c7143_g1_i1	2.32995	4.18379	2.55965	2.06756	1.13404	1.3632	1.17387	1.08132	1.89791	2.74242	2.03356	0.677615	1.72555	2.83	3.89	2.66	0.81	2.92	267				No hit
c56456_g2_i1	1.07727	-4.87036	-1.30111	-1.1783	3.0239	1.42823	2.77432	2.84987	3.07807	0.686655	2.59094	2.97068	2.73397	7.79	0.39	4.37	8.56	6.97	343	14	343	96.21	TAIR|locus:2115949 - symbol:AT4G05460 "AT4G05460" species:3702 "Arabidopsis thaliana" [GO:0004842 "ubiquitin-protein transferase activity" evidence=ISS] [GO:0005634 "nucleus" evidence=ISM;IEA] [GO:0016567 "protein ubiquitination" evidence=IEA] [GO:0006511 "ubiquitin-dependent protein catabolic process" evidence=TAS] Pfam:PF00560 InterPro:IPR001611 InterPro:IPR001810 Pfam:PF12937 PROSITE:PS50181 S…	302	178	288	36.75	131	1e-36	71/118	60	82/118	69	15/118	12	2
c57048_g1_i7	-10.594	-10.2222	-12.1577	1.22867	1.86191	1.91952	1.62094	4.37161	0.820407	0.871959	0.621795	4.22559	4.52268	0.77	0.53	0.43	21.72	25.98	1767	319	1617	73.51	TAIR|locus:2141181 - symbol:RK3 "AT4G21380" species:3702 "Arabidopsis thaliana" [GO:0001653 "peptide receptor activity" evidence=IBA] [GO:0004675 "transmembrane receptor protein serine/threonine kinase activity" evidence=ISS;IBA] [GO:0005886 "plasma membrane" evidence=ISM;IDA] [GO:0009755 "hormone-mediated signaling pathway" evidence=IBA] [GO:0016021 "integral component of membrane" evidence=IEA]…	850	1	432	50.82	500	2e-165	271/437	62	328/437	75	9/437	2	1
c48788_g1_i4	-3.20479	-6.01877	-2.73149	-1.05225	1.59542	0.376898	1.77616	2.60622	0.962983	0.0537423	1.19352	2.64321	2.56974	0.96	0.03	1.05	6.67	6.12	1213	446	985	44.52	TAIR|locus:2151421 - symbol:AT5G17600 species:3702 "Arabidopsis thaliana" [GO:0005634 "nucleus" evidence=ISM] [GO:0008270 "zinc ion binding" evidence=IEA;ISS] [GO:0016021 "integral component of membrane" evidence=IEA] [GO:0016567 "protein ubiquitination" evidence=IEA] InterPro:IPR001841 Pfam:PF13639 PROSITE:PS50089 SMART:SM00184 UniPathway:UPA00143 InterPro:IPR013083 GO:GO:0016021 Proteomes:UP000…	362	160	361	55.8	245	2e-75	136/202	67	152/202	75	22/202	10	2
c51024_g2_i1	2.38137	-1.04196	5.64829	1.90466	5.35301	4.73384	5.88135	5.20766	6.01538	4.70428	7.2614	4.76359	5.69312	66.12	18.27	135.57	31.75	58.78	575				No hit
c58905_g1_i1	-2.51621	-4.47937	-2.89659	-4.41507	6.20321	5.72145	6.08913	5.73402	5.57319	4.74115	5.37009	6.90444	4.76201	48.35	18.74	37.07	141.99	30.91	1840	178	1650	80.05	TAIR|locus:2102842 - symbol:PTAC16 "plastid transcriptionally active 16" species:3702 "Arabidopsis thaliana" [GO:0009941 "chloroplast envelope" evidence=IDA] [GO:0009507 "chloroplast" evidence=IDA] [GO:0009535 "chloroplast thylakoid membrane" evidence=IDA] [GO:0009295 "nucleoid" evidence=IDA] [GO:0009508 "plastid chromosome" evidence=IDA] [GO:0016020 "membrane" evidence=IDA] [GO:0009534 "chloropl…	510	17	510	96.86	675	0	406/505	80	443/505	87	25/505	4	1
c59641_g1_i1	-7.15981	-6.21712	-6.27935	1.17591	1.2237	1.47256	1.4564	3.40934	0.454533	0.658207	0.643838	3.29445	3.52823	0.37	0.37	0.45	10.93	12.68	2056	1892	255	79.67	TAIR|locus:2056118 - symbol:AT2G39130 "AT2G39130" species:3702 "Arabidopsis thaliana" [GO:0003333 "amino acid transmembrane transport" evidence=IBA] [GO:0005886 "plasma membrane" evidence=ISM] [GO:0015171 "amino acid transmembrane transporter activity" evidence=ISS;IBA] [GO:0016021 "integral component of membrane" evidence=IEA] [GO:0005774 "vacuolar membrane" evidence=IDA] GO:GO:0016021 Proteomes…	550	1	550	100	874	0	515/550	93	527/550	95	4/550	0	-3
c59707_g3_i1	4.01424	6.15515	2.64329	1.04941	0.700674	0.791813	0.598315	0.25299	2.22571	2.84237	1.62291	0.220579	0.290163	3.85	4.24	1.74	0.22	0.28	976	702	301	41.19	TAIR|locus:2102127 - symbol:AT3G01160 "AT3G01160" species:3702 "Arabidopsis thaliana" [GO:0003674 "molecular_function" evidence=ND] [GO:0005634 "nucleus" evidence=ISM;IDA] [GO:0008150 "biological_process" evidence=ND] [GO:0005829 "cytosol" evidence=IDA] [GO:0000741 "karyogamy" evidence=RCA] [GO:0009560 "embryo sac egg cell differentiation" evidence=RCA] InterPro:IPR012580 Pfam:PF08159 Proteomes:U…	713	567	713	20.62	193	4e-54	104/147	70	113/147	76	13/147	8	-2
c54787_g1_i1	-1.936	-1.14427	-4.66892	-1.31381	3.3849	3.79635	2.55168	3.69269	2.94174	3.70038	1.67172	3.89481	3.50106	7.01	8.49	1.84	17.04	12.43	3331	336	2108	53.23	TAIR|locus:2151206 - symbol:PRR7 "AT5G02810" species:3702 "Arabidopsis thaliana" [GO:0000156 "phosphorelay response regulator activity" evidence=ISS] [GO:0000160 "phosphorelay signal transduction system" evidence=IEA] [GO:0005634 "nucleus" evidence=ISM;IDA] [GO:0006351 "transcription, DNA-templated" evidence=IEA] [GO:0007623 "circadian rhythm" evidence=IMP;TAS] [GO:0006355 "regulation of transcri…	727	1	586	80.61	902	0	505/593	85	537/593	90	9/593	1	3
c61133_g1_i2	-5.62043	-3.97929	-1.17978	-1.29297	1.99358	2.4012	3.47462	3.40554	1.10524	1.60341	3.3574	3.59592	3.22523	1.17	1.33	8.27	13.64	10.14	1915	270	860	30.86	TAIR|locus:2044234 - symbol:SOT12 "sulphotransferase 12" species:3702 "Arabidopsis thaliana" [GO:0005737 "cytoplasm" evidence=ISM] [GO:0008146 "sulfotransferase activity" evidence=ISS;IDA] [GO:0016131 "brassinosteroid metabolic process" evidence=IDA] [GO:0080118 "brassinosteroid sulfotransferase activity" evidence=IDA] [GO:0006952 "defense response" evidence=IEP;IMP] [GO:0009651 "response to salt…	326	1	198	60.74	349	4e-144	168/198	84	181/198	91	1/198	0	3
c56304_g1_i2	2.53186	6.82643	2.40884	1.45545	1.05014	1.38797	1.03026	0.801887	1.91582	3.34675	1.84396	0.575622	1.11709	2.88	6.46	2.2	0.66	1.5	757	312	1	41.22	TAIR|locus:2172219 - symbol:AT5G62620 "AT5G62620" species:3702 "Arabidopsis thaliana" [GO:0000139 "Golgi membrane" evidence=IEA] [GO:0005794 "Golgi apparatus" evidence=ISM;IEA] [GO:0006486 "protein glycosylation" evidence=IEA] [GO:0008378 "galactosyltransferase activity" evidence=IEA] [GO:0016021 "integral component of membrane" evidence=IEA] [GO:0016758 "transferase activity, transferring hexosy…	681	1	104	15.27	179	2e-50	92/104	88	98/104	94	0/104	0	-2
c35978_g1_i1	89.6793	7.35974	40.8376	-1.2211	1.76368	1.22178	1.61294	0.268167	6.93522	3.32817	5.80035	0.44852	0.160336	124.42	6.36	50.74	0.49	0.15	398	116	313	49.75	TAIR|locus:1009023281 - symbol:LCR44 "AT3G06985" species:3702 "Arabidopsis thaliana" [GO:0005576 "extracellular region" evidence=ISM;IEA] [GO:0031640 "killing of cells of other organism" evidence=IEA] [GO:0050832 "defense response to fungus" evidence=IEA] Proteomes:UP000006548 EMBL:CP002686 GO:GO:0005576 GO:GO:0050832 GO:GO:0031640 EMBL:AC016827 RefSeq:NP_001030652.1 UniGene:At.63243 ProteinModel…	70	5	70	94.29	104	4e-28	45/66	68	53/66	80	0/66	0	2
c53765_g1_i1	1.62151	13.6579	2.35061	-1.0049	0.495063	1.01722	0.618615	0.253304	0.95419	4.02851	1.48989	0.256854	0.249802	0.95	10.93	1.5	0.26	0.24	448	2	448	99.78	TAIR|locus:2183921 - symbol:JAZ10 "jasmonate-zim-domain protein 10" species:3702 "Arabidopsis thaliana" [GO:0005634 "nucleus" evidence=ISM;IDA] [GO:0006351 "transcription, DNA-templated" evidence=IEA] [GO:0006355 "regulation of transcription, DNA-templated" evidence=IEA] [GO:0006952 "defense response" evidence=IEA] [GO:0009753 "response to jasmonic acid" evidence=IEP;RCA;IMP] [GO:0009611 "respons…	197	35	183	75.63	193	5e-61	111/150	74	130/150	86	2/150	1	2
c39718_g1_i1	-190.743	-70.8479	-188.5	1.01311	1.79579	3.82445	1.83331	7.98902	0.404136	1.83297	0.421202	7.97963	7.99842	0.32	1.68	0.27	333.72	294.11	610	107	409	49.67	TAIR|locus:2019195 - symbol:GASA6 "AT1G74670" species:3702 "Arabidopsis thaliana" [GO:0003674 "molecular_function" evidence=ND] [GO:0005576 "extracellular region" evidence=ISM;IEA] [GO:0009739 "response to gibberellin" evidence=ISS] [GO:0009740 "gibberellic acid mediated signaling pathway" evidence=RCA;TAS] [GO:0009744 "response to sucrose" evidence=IEP] [GO:0009749 "response to glucose" evidence…	101	1	101	100	189	6e-60	90/101	89	95/101	94	0/101	0	2
c41026_g2_i1	-182.748	-73.9719	-245.448	1.40107	2.09964	3.86342	0.98903	8.30033	0.546915	1.85172	0.121353	8.06063	8.54716	0.46	1.71	0.07	351.9	455.64	530	57	254	37.36	TAIR|locus:2090260 - symbol:RALFL26 "ralf-like 26" species:3702 "Arabidopsis thaliana" [GO:0005576 "extracellular region" evidence=ISM] [GO:0004871 "signal transducer activity" evidence=TAS] [GO:0007267 "cell-cell signaling" evidence=ISS] [GO:0048046 "apoplast" evidence=ISS] Proteomes:UP000006548 EMBL:CP002686 GO:GO:0048046 GO:GO:0019722 GO:GO:0005179 GO:GO:0007267 GO:GO:0004871 EMBL:AB026647 Int…	76	12	76	85.53	53.9	8e-09	35/66	53	47/66	71	1/66	1	3
c46511_g1_i1	-10.3967	-22.6247	-21.9327	-1.56846	3.06258	1.88715	1.94776	4.85096	1.80843	0.686655	0.731473	5.18648	4.53713	2.6	0.39	0.53	42.87	26.29	580	2	574	98.79	TAIR|locus:2180429 - symbol:AT5G20700 "AT5G20700" species:3702 "Arabidopsis thaliana" [GO:0008150 "biological_process" evidence=ND] [GO:0005623 "cell" evidence=RCA] [GO:0006612 "protein targeting to membrane" evidence=RCA] [GO:0006816 "calcium ion transport" evidence=RCA] [GO:0006833 "water transport" evidence=RCA] [GO:0007030 "Golgi organization" evidence=RCA] [GO:0009651 "response to salt stres…	248	48	248	81.05	270	9e-90	149/204	73	169/204	82	16/204	7	2
c57915_g1_i5	-4.058	-3.49732	-3.32941	-1.19884	4.1443	4.27868	4.32222	5.14359	3.25531	3.46983	3.54081	5.27608	5.01443	8.98	7.12	9.57	45.67	36.84	660	2	658	99.55	TAIR|locus:2087807 - symbol:AOX1A "alternative oxidase 1A" species:3702 "Arabidopsis thaliana" [GO:0005739 "mitochondrion" evidence=ISM;IDA] [GO:0005743 "mitochondrial inner membrane" evidence=IEA] [GO:0009916 "alternative oxidase activity" evidence=IGI;ISS;IDA] [GO:0016021 "integral component of membrane" evidence=IEA] [GO:0046872 "metal ion binding" evidence=IEA] [GO:0070469 "respiratory chain"…	354	130	348	61.86	450	1e-158	214/219	97	218/219	99	0/219	0	2
c52138_g1_i1	3.18236	-1.03355	5.55959	-1.20965	1.22057	0.619578	1.41704	0.487583	2.31394	0.596232	3.11882	0.643838	0.36925	4.16	0.33	6.83	0.76	0.37	1043				No hit
c59896_g1_i2	-9.91085	-9.76956	-10.6337	1.36408	1.02617	1.06189	0.829002	3.8188	0.292391	0.313106	0.190827	3.6014	4.04933	0.22	0.16	0.11	13.68	18.49	1930	1220	261	49.74	TAIR|locus:2168128 - symbol:LAC17 "AT5G60020" species:3702 "Arabidopsis thaliana" [GO:0005507 "copper ion binding" evidence=IEA] [GO:0005576 "extracellular region" evidence=ISM] [GO:0046274 "lignin catabolic process" evidence=IEA] [GO:0048046 "apoplast" evidence=IEA] [GO:0052716 "hydroquinone:oxygen oxidoreductase activity" evidence=IEA] [GO:0055114 "oxidation-reduction process" evidence=IEA] [GO…	577	258	577	55.46	606	0	304/320	95	313/320	97	0/320	0	-3
c61185_g5_i2	-4.6349	-3.09076	-3.61257	-1.0078	4.09666	4.46205	4.32503	5.34406	3.13713	3.72171	3.49664	5.34967	5.33846	8.16	8.65	9.25	48.02	46.6	669	667	14	97.76	TAIR|locus:2183612 - symbol:PP2C74 "AT5G36250" species:3702 "Arabidopsis thaliana" [GO:0004722 "protein serine/threonine phosphatase activity" evidence=ISS] [GO:0005739 "mitochondrion" evidence=ISM] [GO:0046872 "metal ion binding" evidence=IEA] [GO:0005634 "nucleus" evidence=IDA] [GO:0004721 "phosphoprotein phosphatase activity" evidence=IDA] [GO:0005515 "protein binding" evidence=IPI] [GO:000588…	448	257	447	42.63	215	1e-65	127/218	58	150/218	68	27/218	12	-3
c54954_g1_i2	-9.31156	-4.15151	-8.62029	-4.57564	0.552043	2.04045	0.820504	1.92322	0.0920405	1.25743	0.203326	3.31106	1.11709	0.06	0.89	0.12	11.05	1.5	566	127	564	77.39	TAIR|locus:2205319 - symbol:RAV1 "AT1G13260" species:3702 "Arabidopsis thaliana" [GO:0003700 "sequence-specific DNA binding transcription factor activity" evidence=ISS] [GO:0005634 "nucleus" evidence=ISM;ISS;IDA] [GO:0006351 "transcription, DNA-templated" evidence=IEA] [GO:0006355 "regulation of transcription, DNA-templated" evidence=ISS] [GO:0009873 "ethylene-activated signaling pathway" evidenc…	344	33	192	46.51	254	3e-82	130/160	81	137/160	85	14/160	8	1
c56728_g1_i1	1.37403	-3.00402	-4.03747	-1.09423	3.04473	1.86926	1.51311	2.75842	3.28256	1.23724	0.810688	2.82414	2.69423	9.17	0.87	0.61	7.65	6.75	1757	180	1757	89.81	TAIR|locus:2060669 - symbol:AT2G29670 species:3702 "Arabidopsis thaliana" [GO:0009507 "chloroplast" evidence=ISM] InterPro:IPR011990 InterPro:IPR013026 InterPro:IPR019734 PROSITE:PS50005 PROSITE:PS50293 Proteomes:UP000006548 EMBL:CP002685 Gene3D:1.25.40.10 EMBL:AC005496 HOGENOM:HOG000241467 EMBL:AF375460 EMBL:AY074336 EMBL:AY096656 EMBL:BT000642 PIR:B84699 RefSeq:NP_565685.1 UniGene:At.28743 Prot…	536	1	507	94.59	762	0	427/533	80	452/533	84	33/533	6	3
c47405_g1_i1	6.16861	2.44914	2.92757	1.16071	2.95259	2.4821	2.57968	2.02333	4.54363	3.21096	3.46839	1.91869	2.13369	23.36	5.77	9.05	3.63	4.25	933	243	638	42.44	TAIR|locus:2102157 - symbol:ENODL16 "AT3G01070" species:3702 "Arabidopsis thaliana" [GO:0005507 "copper ion binding" evidence=IEA;ISS] [GO:0005886 "plasma membrane" evidence=ISM] [GO:0009055 "electron carrier activity" evidence=IEA] [GO:0031225 "anchored component of membrane" evidence=TAS] [GO:0006457 "protein folding" evidence=RCA] [GO:0009408 "response to heat" evidence=RCA] [GO:0009644 "respo…	167	20	151	79.04	223	1e-70	112/132	84	122/132	92	0/132	0	3
c54305_g3_i1	-8.57696	-5.11972	-9.56409	-4.28179	0.881135	1.80493	0.502516	2.02911	0.232916	0.977317	0.0757556	3.33338	1.23517	0.17	0.62	0.04	11.24	1.73	736	44	508	63.18	TAIR|locus:2013920 - symbol:AT1G70880 "AT1G70880" species:3702 "Arabidopsis thaliana" [GO:0003674 "molecular_function" evidence=ND] [GO:0005634 "nucleus" evidence=ISM] [GO:0006952 "defense response" evidence=IEA] [GO:0009607 "response to biotic stimulus" evidence=IEA] InterPro:IPR000916 Pfam:PF00407 EMBL:CP002684 Proteomes:UP000006548 GO:GO:0006952 Gene3D:3.30.530.20 InterPro:IPR023393 GO:GO:0009…	159	1	155	97.48	237	3e-77	107/155	69	131/155	84	0/155	0	2
c41669_g1_i1	4.71936	13.3017	5.58043	1.19546	1.28274	1.58656	1.33657	0.700168	2.82172	4.31667	3.06351	0.583129	0.840696	6.35	13.61	6.53	0.67	1.01	340	122	340	64.41	TAIR|locus:2059829 - symbol:AT2G16660 species:3702 "Arabidopsis thaliana" [GO:0009507 "chloroplast" evidence=ISM] [GO:0080167 "response to karrikin" evidence=IEP] Proteomes:UP000006548 EMBL:CP002685 GO:GO:0080167 InterPro:IPR020846 SUPFAM:SSF103473 EMBL:AC005825 InterPro:IPR010658 Pfam:PF06813 HOGENOM:HOG000240321 EMBL:AY070369 EMBL:AY095988 EMBL:BT000835 PIR:F84542 RefSeq:NP_179257.1 UniGene:At.…	546	1	73	13.37	122	2e-32	66/73	90	70/73	95	0/73	0	2
c50210_g2_i1	-7.69664	-6.23041	-7.35174	1.4862	1.90113	2.19004	1.96741	4.15256	0.932342	1.23724	0.998485	3.87657	4.4482	0.92	0.87	0.81	16.81	24.67	758	210	758	72.43	TAIR|locus:2121914 - symbol:AT4G24780 species:3702 "Arabidopsis thaliana" [GO:0005576 "extracellular region" evidence=ISM] [GO:0016829 "lyase activity" evidence=ISS] [GO:0030570 "pectate lyase activity" evidence=IEA;ISS] [GO:0045490 "pectin catabolic process" evidence=IEA] [GO:0046872 "metal ion binding" evidence=IEA] [GO:0016020 "membrane" evidence=IDA] [GO:0006949 "syncytium formation" evidence…	408	2	184	44.85	362	2e-122	171/183	93	179/183	97	0/183	0	3
c59841_g1_i8	-3.1261	-1.60961	-4.07918	-1.33408	3.16573	3.73383	2.90698	3.87944	2.44857	3.40622	2.06466	4.09294	3.67709	4.67	6.77	2.73	19.74	14.16	1186	767	838	6.07	TAIR|locus:2030342 - symbol:AT1G72090 species:3702 "Arabidopsis thaliana" [GO:0005737 "cytoplasm" evidence=ISM] [GO:0009451 "RNA modification" evidence=IEA] [GO:0016740 "transferase activity" evidence=IEA] [GO:0051539 "4 iron, 4 sulfur cluster binding" evidence=IEA] [GO:0005783 "endoplasmic reticulum" evidence=IDA] [GO:0016020 "membrane" evidence=IDA] InterPro:IPR005839 InterPro:IPR006638 InterPr…	601	328	351	3.99	45.8	0.0006	21/24	87	23/24	95	0/24	0	2
c53178_g1_i1	-5.21117	-4.0784	-5.39753	1.14347	2.335	2.6077	2.29324	3.90743	1.43031	1.78391	1.37961	3.81191	4.00533	1.73	1.6	1.32	16.02	17.89	805				No hit
c44025_g1_i1	-1.05673	-42.8323	-1.47011	1.24853	5.49415	0.792435	5.24878	5.69196	5.45449	0.11347	4.97818	5.5341	5.85433	44.2	0.06	28	54.75	65.51	2272	158	1936	78.3	TAIR|locus:2200996 - symbol:SDE3 "AT1G05460" species:3702 "Arabidopsis thaliana" [GO:0005524 "ATP binding" evidence=IEA] [GO:0005737 "cytoplasm" evidence=ISM;IEA] [GO:0003724 "RNA helicase activity" evidence=ISS] [GO:0009616 "virus induced gene silencing" evidence=IMP] [GO:0005515 "protein binding" evidence=IPI] [GO:0035194 "posttranscriptional gene silencing by RNA" evidence=IMP] Gene3D:3.40.50.…	1002	1	571	56.99	941	0	480/608	78	514/608	84	52/608	8	2
c43897_g3_i2	5.04711	1.28762	1.81573	1.15425	0.803619	0.391797	0.526658	0.337787	2.58526	0.614505	1.11035	0.249802	0.456761	5.26	0.34	0.94	0.25	0.47	457	196	456	57.11	TAIR|locus:2140015 - symbol:AT4G39870 "AT4G39870" species:3702 "Arabidopsis thaliana" [GO:0003674 "molecular_function" evidence=ND] [GO:0005739 "mitochondrion" evidence=ISM] [GO:0008150 "biological_process" evidence=ND] Proteomes:UP000006548 EMBL:CP002687 InterPro:IPR006571 Pfam:PF07534 SMART:SM00584 EMBL:BT002324 RefSeq:NP_001190974.1 RefSeq:NP_195697.3 UniGene:At.28500 ProteinModelPortal:Q8GUN9…	394	124	228	26.65	86.3	5e-19	53/105	50	61/105	58	18/105	17	1
c62217_g1_i1	6.95121	7.59816	8.34739	1.54125	1.66353	1.69316	1.72392	1.04102	3.57199	3.70038	3.83606	0.77473	1.39883	11.44	8.49	11.96	0.96	2.09	1005	137	739	60	UNIPROTKB|Q2UM83 - symbol:AO090003000101 "Putative uncharacterized protein AO090003000101" species:510516 "Aspergillus oryzae RIB40" [GO:0003674 "molecular_function" evidence=ND] [GO:0008150 "biological_process" evidence=ND] InterPro:IPR016024 SUPFAM:SSF48371 Gene3D:1.25.10.10 InterPro:IPR011989 Proteomes:UP000006564 EMBL:AP007155 OMA:WLFDMVT InterPro:IPR011430 Pfam:PF07539 OrthoDB:EOG7NSB9K HOGE…	2625	822	1028	7.89	65.1	4e-10	53/208	25	102/208	49	8/208	3	2
c45444_g1_i1	-1368.9	-747.76	-1343.33	1.31197	1.4325	3.36301	1.52998	10.8063	0.193369	1.06574	0.220579	10.6122	11.0039	0.14	0.7	0.13	2406.89	2935.58	1774	194	766	32.3	TAIR|locus:2098388 - symbol:AT3G28830 species:3702 "Arabidopsis thaliana" [GO:0005634 "nucleus" evidence=ISM] [GO:0008150 "biological_process" evidence=ND] Proteomes:UP000006548 EMBL:CP002686 InterPro:IPR009605 Pfam:PF06746 RefSeq:NP_189525.2 UniGene:At.42723 ProteinModelPortal:F4J0F0 PRIDE:F4J0F0 EnsemblPlants:AT3G28830.1 GeneID:822515 KEGG:ath:AT3G28830 TAIR:AT3G28830 InParanoid:F4J0F0 OMA:VESE…	539	1	192	35.62	204	3e-56	120/192	62	153/192	79	1/192	0	2
c48073_g1_i2	4.18265	1.86983	3.17565	1.18557	2.80117	2.36178	2.65903	2.07224	4.0175	2.85599	3.62014	1.95309	2.19866	15.98	4.29	10.18	3.75	4.49	2297	2098	695	61.12	TAIR|locus:2083133 - symbol:AT3G49990 "AT3G49990" species:3702 "Arabidopsis thaliana" [GO:0003674 "molecular_function" evidence=ND] [GO:0005634 "nucleus" evidence=ISM] [GO:0008150 "biological_process" evidence=ND] Proteomes:UP000006548 EMBL:CP002686 EMBL:AL132978 eggNOG:NOG122772 KO:K14798 EMBL:BT005885 EMBL:AK117321 PIR:T45852 RefSeq:NP_190568.1 UniGene:At.28036 UniGene:At.74136 ProteinModelPort…	502	15	498	96.41	598	0	361/489	73	417/489	85	26/489	5	-2
c49892_g3_i1	4.04204	1.63749	2.97088	1.045	1.30185	0.928587	1.18791	0.669654	2.65374	1.35014	2.20954	0.638656	0.702157	5.57	1	3.11	0.75	0.8	462	172	462	62.99	TAIR|locus:2037286 - symbol:AT1G75060 "AT1G75060" species:3702 "Arabidopsis thaliana" [GO:0003674 "molecular_function" evidence=ND] [GO:0005634 "nucleus" evidence=ISM] [GO:0008150 "biological_process" evidence=ND] InterPro:IPR025718 Pfam:PF13867 EMBL:CP002684 Proteomes:UP000006548 EMBL:AC013258 InterPro:IPR024145 PANTHER:PTHR13286 EMBL:AY800619 EMBL:AY954775 PIR:F96780 RefSeq:NP_177643.1 UniGene:…	242	1	93	38.43	150	1e-43	80/97	82	85/97	87	4/97	4	1
c26504_g1_i1	3.24887	1.7892	4.92526	1.4052	3.09167	2.74417	3.31254	2.5902	4.05635	3.19573	4.65661	2.35641	2.84719	16.42	5.69	22.22	5.3	7.65	229	74	229	68.12	TAIR|locus:2141791 - symbol:AT4G38780 "AT4G38780" species:3702 "Arabidopsis thaliana" [GO:0000244 "spliceosomal tri-snRNP complex assembly" evidence=IBA] [GO:0000386 "second spliceosomal transesterification activity" evidence=IBA] [GO:0005634 "nucleus" evidence=ISM] [GO:0005682 "U5 snRNP" evidence=IBA] [GO:0017070 "U6 snRNA binding" evidence=IBA] [GO:0030619 "U1 snRNA binding" evidence=IBA] [GO:0…	2332	171	222	2.23	103	3e-25	46/52	88	50/52	96	0/52	0	2
c51075_g3_i1	1.68045	6.1728	2.38269	-1.01263	5.51246	6.32894	5.74298	5.14168	5.89958	7.77666	6.40333	5.15074	5.13263	61.37	166.11	77.57	41.74	40.17	2485	2295	109	88.01	TAIR|locus:2045253 - symbol:AT2G31740 species:3702 "Arabidopsis thaliana" [GO:0005739 "mitochondrion" evidence=ISM] [GO:0008168 "methyltransferase activity" evidence=IEA] [GO:0032259 "methylation" evidence=IEA] InterPro:IPR013216 Pfam:PF08241 Proteomes:UP000006548 EMBL:CP002685 Gene3D:3.40.50.150 InterPro:IPR029063 SUPFAM:SSF53335 GO:GO:0008168 eggNOG:NOG331905 OMA:HPEQKLA EMBL:AY070037 EMBL:AY13…	760	8	753	98.16	1236	0	648/747	86	685/747	91	19/747	2	-2
c51376_g2_i1	3.13457	4.04772	4.54282	2.3041	1.25541	1.35129	1.39241	1.12923	2.32588	2.69473	2.8612	0.677615	1.88182	4.2	3.73	5.5	0.81	3.39	400				No hit
c54751_g1_i2	-5.08308	-1.6651	-5.05732	1.02364	4.8192	5.75317	4.82386	6.14955	3.78701	5.3971	3.79434	6.13272	6.16643	13.48	30.3	11.6	83.87	81.31	998	413	655	24.35	TAIR|locus:505006135 - symbol:HMGB2 "AT1G20693" species:3702 "Arabidopsis thaliana" [GO:0003682 "chromatin binding" evidence=IBA;TAS] [GO:0005634 "nucleus" evidence=ISM;IDA] [GO:0005829 "cytosol" evidence=IEA] [GO:0006338 "chromatin remodeling" evidence=IBA] [GO:0006355 "regulation of transcription, DNA-templated" evidence=IBA] [GO:0003700 "sequence-specific DNA binding transcription factor activ…	144	34	114	56.25	155	1e-44	73/81	90	79/81	97	0/81	0	2
c43938_g1_i1	-4.92023	-6.1067	-5.7994	1.02106	2.44124	2.18185	2.24657	3.86264	1.54891	1.23724	1.31173	3.84764	3.87771	1.98	0.87	1.22	16.45	16.36	1969	189	929	37.63	TAIR|locus:2166547 - symbol:AT5G54130 "AT5G54130" species:3702 "Arabidopsis thaliana" [GO:0004519 "endonuclease activity" evidence=IEA] [GO:0004527 "exonuclease activity" evidence=IEA] [GO:0005509 "calcium ion binding" evidence=IEA] InterPro:IPR002048 PROSITE:PS50222 InterPro:IPR011992 InterPro:IPR005135 Pfam:PF03372 Prosite:PS00018 Proteomes:UP000006548 EMBL:CP002688 GO:GO:0005509 Gene3D:1.10.23…	436	1	247	56.65	497	5e-169	238/247	96	244/247	98	0/247	0	3
c56661_g1_i1	4.80541	2.14126	5.25859	1.26159	5.74296	5.24174	5.79616	4.88595	6.98586	5.81966	7.11588	4.7212	5.05645	129.75	40.88	124.22	30.71	38.03	794	306	794	61.59	TAIR|locus:2016472 - symbol:BES1 "AT1G19350" species:3702 "Arabidopsis thaliana" [GO:0003677 "DNA binding" evidence=IEA;IDA] [GO:0005634 "nucleus" evidence=ISM;IEA;IDA] [GO:0005737 "cytoplasm" evidence=IEA] [GO:0006355 "regulation of transcription, DNA-templated" evidence=TAS] [GO:0005515 "protein binding" evidence=IPI] [GO:0009742 "brassinosteroid mediated signaling pathway" evidence=IGI] [GO:00…	357	22	187	46.5	213	5e-65	152/166	91	153/166	92	3/166	1	3
c56922_g1_i1	-6.6084	-6.68572	-6.67281	1.25184	0.376148	0.308079	0.32039	2.93283	0.0509812	0.0341992	0.0369871	2.77528	3.09933	0.03	0.02	0.02	7.37	9.26	1510	1245	187	70.13	TAIR|locus:2167963 - symbol:AT5G62240 "AT5G62240" species:3702 "Arabidopsis thaliana" [GO:0003674 "molecular_function" evidence=ND] [GO:0005634 "nucleus" evidence=ISM] [GO:0008150 "biological_process" evidence=ND] Proteomes:UP000006548 EMBL:CP002688 UniGene:At.51106 InterPro:IPR027330 Pfam:PF12214 EMBL:AY735744 EMBL:AY924877 RefSeq:NP_201030.2 ProteinModelPortal:Q5XUX8 EnsemblPlants:AT5G62240.1 G…	377	10	377	97.61	374	5e-124	251/374	67	289/374	77	27/374	7	-2
c39060_g1_i1	-6.68596	-20.1036	-5.99804	-1.03638	3.80514	2.42461	3.91501	5.38918	2.67388	1.08563	2.83052	5.41501	5.36347	5.66	0.72	5.37	50.21	47.38	215	3	215	99.07	TAIR|locus:2114985 - symbol:MES9 "methyl esterase 9" species:3702 "Arabidopsis thaliana" [GO:0005737 "cytoplasm" evidence=ISM] [GO:0016788 "hydrolase activity, acting on ester bonds" evidence=ISS;IDA] [GO:0009694 "jasmonic acid metabolic process" evidence=IDA] [GO:0009696 "salicylic acid metabolic process" evidence=IDA] [GO:0080030 "methyl indole-3-acetate esterase activity" evidence=IDA] [GO:008…	256	127	197	27.73	94.7	1e-23	51/71	71	58/71	81	0/71	0	3
c55380_g1_i4	-2.57878	-4.12116	-2.16323	-1.45691	3.73853	3.30816	3.88758	4.2036	3.11712	2.44076	3.37062	4.48381	3.9409	8.04	2.98	8.37	26.01	17.11	1019	873	253	60.94	TAIR|locus:2207190 - symbol:emb2394 "AT1G05190" species:3702 "Arabidopsis thaliana" [GO:0003735 "structural constituent of ribosome" evidence=IEA;ISS] [GO:0005840 "ribosome" evidence=IEA] [GO:0006412 "translation" evidence=IEA;ISS] [GO:0009507 "chloroplast" evidence=ISM;IDA] [GO:0009793 "embryo development ending in seed dormancy" evidence=NAS] [GO:0015934 "large ribosomal subunit" evidence=ISS] …	223	9	214	92.38	390	6e-135	198/207	95	203/207	98	1/207	0	-3
c56076_g1_i1	7.9685	2.81267	5.65567	1.53435	3.64774	3.10345	3.47797	2.73733	5.44019	3.93782	4.94558	2.44588	3.06351	43.77	10.19	27.33	5.7	9.01	2072	204	1604	67.62	TAIR|locus:2091571 - symbol:CYP90D1 "AT3G13730" species:3702 "Arabidopsis thaliana" [GO:0005506 "iron ion binding" evidence=IEA] [GO:0005789 "endoplasmic reticulum membrane" evidence=IEA] [GO:0009507 "chloroplast" evidence=ISM] [GO:0016021 "integral component of membrane" evidence=IEA] [GO:0016132 "brassinosteroid biosynthetic process" evidence=IEA;IMP] [GO:0019825 "oxygen binding" evidence=ISS] …	491	22	491	95.72	828	0	422/471	89	446/471	94	5/471	1	3
c58971_g1_i2	-5.16778	-4.09578	-4.98539	1.21224	0.549798	1.06665	0.656815	2.62607	0.121353	0.456761	0.173193	2.4909	2.76858	0.08	0.24	0.1	5.9	7.18	1904	1725	262	76.89	TAIR|locus:2082677 - symbol:AT3G54930 "AT3G54930" species:3702 "Arabidopsis thaliana" [GO:0000159 "protein phosphatase type 2A complex" evidence=IEA;ISS] [GO:0005634 "nucleus" evidence=ISM] [GO:0007165 "signal transduction" evidence=IEA;ISS] [GO:0008601 "protein phosphatase type 2A regulator activity" evidence=IEA;ISS] InterPro:IPR002554 InterPro:IPR016024 Pfam:PF01603 PIRSF:PIRSF028043 Proteomes…	497	1	493	99.2	813	0	444/493	90	460/493	93	5/493	1	-3
c59392_g5_i2	-2.80356	-4.74467	-6.05154	-1.30428	3.6818	3.18436	2.92587	4.30389	3.01252	2.25347	1.90248	4.49978	4.11653	7.39	2.51	2.34	26.29	19.44	654	388	2	59.17	TAIR|locus:2010612 - symbol:AT1G04770 "AT1G04770" species:3702 "Arabidopsis thaliana" [GO:0005634 "nucleus" evidence=IEA] [GO:0010438 "cellular response to sulfur starvation" evidence=IEP] [GO:0009658 "chloroplast organization" evidence=IMP] InterPro:IPR001440 InterPro:IPR011990 InterPro:IPR013026 InterPro:IPR019734 Pfam:PF00515 PROSITE:PS50005 PROSITE:PS50293 EMBL:CP002684 Proteomes:UP000006548 …	303	168	296	42.57	231	5e-87	113/129	87	117/129	90	0/129	0	-3
c60611_g2_i1	4.01897	477.603	91.303	-1.00627	0.927211	1.83317	1.57938	0.35827	2.36963	9.26247	6.8754	0.362808	0.353789	4.36	438.97	106.83	0.38	0.35	1267	1199	201	78.85	TAIR|locus:2043964 - symbol:OASB "AT2G43750" species:3702 "Arabidopsis thaliana" [GO:0004124 "cysteine synthase activity" evidence=ISS;IDA] [GO:0006535 "cysteine biosynthetic process from serine" evidence=IBA] [GO:0009509 "chromoplast" evidence=IEA] [GO:0016740 "transferase activity" evidence=IEA] [GO:0030170 "pyridoxal phosphate binding" evidence=IBA] [GO:0009536 "plastid" evidence=TAS] [GO:0019…	392	14	392	96.68	497	5e-173	297/379	78	314/379	82	46/379	12	-3
c46158_g3_i2	2.58909	5.66819	6.1674	1.1101	5.50113	5.97943	6.02869	4.93231	6.22999	7.36043	7.48221	4.85754	5.00823	77.79	127.22	159.15	33.94	36.7	817				No hit
c56421_g1_i5	-4.66052	-2.39158	-1.88313	-1.24086	0.797694	1.73805	1.96853	2.31645	0.256854	1.21938	1.56421	2.47735	2.16601	0.19	0.85	1.63	5.84	4.37	657	66	545	73.06	TAIR|locus:2093317 - symbol:AT3G15680 "AT3G15680" species:3702 "Arabidopsis thaliana" [GO:0008270 "zinc ion binding" evidence=IEA] [GO:0016301 "kinase activity" evidence=IEA] [GO:0016310 "phosphorylation" evidence=IEA] [GO:0009664 "plant-type cell wall organization" evidence=RCA] [GO:0042545 "cell wall modification" evidence=RCA] InterPro:IPR001876 Pfam:PF00641 PROSITE:PS01358 PROSITE:PS50199 SMA…	164	1	158	96.34	297	3e-101	134/160	83	143/160	89	2/160	1	3
c47854_g1_i1	118.9	57.1506	23.7637	1.00704	3.02451	2.81852	2.54995	1.14389	8.03244	6.97554	5.70953	1.13884	1.14897	257.99	98.19	47.45	1.62	1.56	673	373	242	19.61	TAIR|locus:1005716176 - symbol:AT4 "AT5G03545" species:3702 "Arabidopsis thaliana" [GO:0003674 "molecular_function" evidence=ND] [GO:0005739 "mitochondrion" evidence=ISM] [GO:0008150 "biological_process" evidence=ND] [GO:0016036 "cellular response to phosphate starvation" evidence=RCA] [GO:0019375 "galactolipid biosynthetic process" evidence=RCA] [GO:0045892 "negative regulation of transcription,…	70	28	68	58.57	45.4	2e-05	24/45	53	33/45	73	5/45	11	-1
c50655_g2_i5	-3.37669	-4.2593	-2.5491	1.11056	3.81827	3.60175	4.06503	4.87074	3.04007	2.70506	3.44569	4.79568	4.94697	7.56	3.76	8.88	32.5	35.08	1111	214	1089	78.85	TAIR|locus:2153316 - symbol:AT5G59050 "AT5G59050" species:3702 "Arabidopsis thaliana" [GO:0003674 "molecular_function" evidence=ND] [GO:0005634 "nucleus" evidence=ISM] [GO:0008150 "biological_process" evidence=ND] Proteomes:UP000006548 EMBL:CP002688 RefSeq:NP_200713.2 UniGene:At.27245 EnsemblPlants:AT5G59050.1 GeneID:836022 KEGG:ath:AT5G59050 TAIR:AT5G59050 InParanoid:F4KHR6 OMA:EMSAESH Uniprot:F…	312	1	312	100	296	2e-96	223/320	69	239/320	74	36/320	11	1
c58707_g1_i2	-3.15127	-13.1881	-3.22538	-1.01121	4.67995	3.22129	4.65991	5.57254	3.92466	1.85942	3.89112	5.58059	5.5645	14.94	1.72	12.5	56.8	54.07	1486	275	1267	66.82	TAIR|locus:2092030 - symbol:TSO2 "AT3G27060" species:3702 "Arabidopsis thaliana" [GO:0004748 "ribonucleoside-diphosphate reductase activity, thioredoxin disulfide as acceptor" evidence=IEA;ISS] [GO:0005634 "nucleus" evidence=IEA] [GO:0005737 "cytoplasm" evidence=ISM;IEA] [GO:0009186 "deoxyribonucleoside diphosphate metabolic process" evidence=IEA;ISS] [GO:0046872 "metal ion binding" evidence=IEA]…	332	1	332	100	619	0	316/332	95	324/332	97	1/332	0	2
c52031_g1_i3	-2.52955	-5.27297	-4.8659	1.1963	3.03009	2.27673	2.37081	3.89975	2.43372	1.37398	1.48989	3.7726	4.03118	4.61	1.03	1.5	15.59	18.22	605	129	500	61.49	TAIR|locus:2007457 - symbol:AT1G07020 "AT1G07020" species:3702 "Arabidopsis thaliana" [GO:0003674 "molecular_function" evidence=ND] [GO:0005634 "nucleus" evidence=ISM] [GO:0008150 "biological_process" evidence=ND] EMBL:CP002684 Proteomes:UP000006548 EMBL:AY086429 EMBL:BT004005 EMBL:BT005471 RefSeq:NP_563775.1 UniGene:At.48161 UniGene:At.71057 STRING:3702.AT1G07020.1-P EnsemblPlants:AT1G07020.1 Ge…	147	20	146	86.39	80.1	2e-17	80/130	61	94/130	72	9/130	6	3
c59328_g1_i2	4.70428	1.88227	3.38549	1.52522	3.64675	3.12005	3.46681	2.98602	4.93097	3.60946	4.45636	2.69699	3.30601	30.69	7.94	19.18	6.95	10.78	6061	208	4728	74.59	TAIR|locus:2151306 - symbol:UPL4 "AT5G02880" species:3702 "Arabidopsis thaliana" [GO:0004842 "ubiquitin-protein transferase activity" evidence=ISS;IBA] [GO:0005634 "nucleus" evidence=ISM;IBA] [GO:0005737 "cytoplasm" evidence=IBA] [GO:0016874 "ligase activity" evidence=IEA] [GO:0042787 "protein ubiquitination involved in ubiquitin-dependent protein catabolic process" evidence=IBA] [GO:0000151 "ubi…	1502	1	1502	100	2372	0	1278/1517	84	1366/1517	90	25/1517	1	1
c52131_g2_i5	6.42273	-2.61474	2.27053	-2.09994	4.3462	2.41612	3.75214	2.61764	5.89015	1.82029	4.39	3.20696	2.13662	60.95	1.66	18.25	10.27	4.26	954	954	349	63.52	TAIR|locus:2161790 - symbol:HSP81-3 "AT5G56010" species:3702 "Arabidopsis thaliana" [GO:0005524 "ATP binding" evidence=IEA;ISS] [GO:0005737 "cytoplasm" evidence=ISM] [GO:0006457 "protein folding" evidence=IEA;ISS] [GO:0051082 "unfolded protein binding" evidence=IEA] [GO:0005730 "nucleolus" evidence=IDA] [GO:0016020 "membrane" evidence=IDA] [GO:0005886 "plasma membrane" evidence=IDA] [GO:0005829 "…	699	498	699	28.9	299	8e-94	193/202	95	199/202	98	0/202	0	-1
c60154_g3_i2	-14.0796	-11.4836	-1.91851	1.26519	2.36393	2.65373	4.45074	5.11234	1.12995	1.42398	4.00549	4.94548	5.28483	1.21	1.09	13.71	36.18	44.8	2043	1689	433	61.53	TAIR|locus:2169369 - symbol:AT5G07030 "AT5G07030" species:3702 "Arabidopsis thaliana" [GO:0004190 "aspartic-type endopeptidase activity" evidence=IEA] [GO:0005576 "extracellular region" evidence=ISM] [GO:0006508 "proteolysis" evidence=IEA;ISS] [GO:0005618 "cell wall" evidence=IDA] [GO:0009505 "plant-type cell wall" evidence=IDA] InterPro:IPR001461 Proteomes:UP000006548 EMBL:CP002688 GO:GO:0005618…	455	30	455	93.63	702	0	368/426	86	387/426	90	7/426	1	-1
c55227_g1_i1	-4.71463	-2.12752	-3.23957	1.32891	0.963905	1.97694	1.52774	2.79276	0.358017	1.50599	0.899362	2.59516	3.00541	0.28	1.2	0.7	6.42	8.65	1089	138	899	69.97	TAIR|locus:2151709 - symbol:PDLP7 "plasmodesmata-located protein 7" species:3702 "Arabidopsis thaliana" [GO:0005576 "extracellular region" evidence=ISM] [GO:0006810 "transport" evidence=IEA] [GO:0016021 "integral component of membrane" evidence=IEA] [GO:0016032 "viral process" evidence=IEA] [GO:0009506 "plasmodesma" evidence=IDA] GO:GO:0016021 Proteomes:UP000006548 GO:GO:0009506 EMBL:CP002688 GO:…	298	35	287	84.9	389	4e-133	221/254	87	241/254	94	1/254	0	3
c55571_g1_i1	-5.22088	-2.446	-3.88163	-1.14682	2.55016	3.2995	2.86652	3.90713	1.62291	2.71678	2.05054	4.0072	3.80956	2.14	3.8	2.7	18.49	15.59	782	2	547	69.82	TAIR|locus:2127771 - symbol:AT4G32330 "AT4G32330" species:3702 "Arabidopsis thaliana" [GO:0003674 "molecular_function" evidence=ND] [GO:0005634 "nucleus" evidence=ISM] [GO:0008150 "biological_process" evidence=ND] [GO:0000023 "maltose metabolic process" evidence=RCA] [GO:0009736 "cytokinin-activated signaling pathway" evidence=RCA] [GO:0019252 "starch biosynthetic process" evidence=RCA] [GO:00430…	437	256	437	41.65	312	2e-102	153/182	84	163/182	89	0/182	0	2
c57568_g4_i1	26.6124	2.60451	19.7909	1.07367	0.732537	0.406485	0.699491	0.153709	4.84478	1.49177	4.41753	0.110761	0.213312	28.92	1.18	18.64	0.11	0.2	501	412	480	13.77	TAIR|locus:2040179 - symbol:GPX1 "AT2G25080" species:3702 "Arabidopsis thaliana" [GO:0004602 "glutathione peroxidase activity" evidence=IEA;ISS] [GO:0006979 "response to oxidative stress" evidence=IEA] [GO:0009507 "chloroplast" evidence=ISM;ISS;IDA] [GO:0047066 "phospholipid-hydroperoxide glutathione peroxidase activity" evidence=IEA] [GO:0055114 "oxidation-reduction process" evidence=IEA] [GO:00…	236	112	134	9.75	44.7	0.0001	20/23	86	21/23	91	0/23	0	1
c38015_g3_i1	-10.861	-10.6004	-9.75813	1.31422	0.525424	0.631949	0.905402	3.71139	0.0784397	0.11347	0.232916	3.51952	3.91373	0.05	0.06	0.14	12.92	16.83	670	645	1	96.27	TAIR|locus:2827826 - symbol:CPK16 "AT2G17890" species:3702 "Arabidopsis thaliana" [GO:0004683 "calmodulin-dependent protein kinase activity" evidence=ISS;IBA] [GO:0005516 "calmodulin binding" evidence=IBA] [GO:0005634 "nucleus" evidence=IBA] [GO:0005737 "cytoplasm" evidence=IBA] [GO:0006468 "protein phosphorylation" evidence=ISS;IDA] [GO:0009507 "chloroplast" evidence=ISM] [GO:0009738 "abscisic a…	571	83	297	37.65	425	1e-145	209/215	97	212/215	98	0/215	0	-2
c60234_g6_i1	32.5335	247.666	80.119	-1.00186	0.833131	1.04314	0.932235	0.13321	5.15841	8.08681	6.45863	0.134558	0.131874	36.17	203.76	80.14	0.13	0.12	449	2	448	99.55	TAIR|locus:2081531 - symbol:AT3G11930 "AT3G11930" species:3702 "Arabidopsis thaliana" [GO:0003674 "molecular_function" evidence=ND] [GO:0005737 "cytoplasm" evidence=ISM] [GO:0002238 "response to molecule of fungal origin" evidence=RCA] InterPro:IPR006016 Pfam:PF00582 Proteomes:UP000006548 EMBL:CP002686 GO:GO:0006950 Gene3D:3.40.50.620 InterPro:IPR014729 UniGene:At.30291 InterPro:IPR006015 PRINTS:…	226	40	214	77.43	235	5e-77	128/175	73	139/175	79	26/175	14	2
c53646_g4_i1	-8.56048	-2.10748	-11.879	-2.45168	1.59716	3.19092	0.875949	3.05914	0.67598	2.69816	0.203326	3.77367	2.4799	0.6	3.74	0.12	15.6	5.69	374				No hit
c54120_g1_i2	5.29196	2.4518	6.09584	1.28879	0.553566	0.414413	0.575494	0.243196	2.52516	1.41519	2.72918	0.121353	0.487373	4.99	1.08	4.93	0.12	0.51	1051	201	839	60.8	TAIR|locus:2124529 - symbol:DSEL "AT4G18550" species:3702 "Arabidopsis thaliana" [GO:0004806 "triglyceride lipase activity" evidence=ISS] [GO:0006629 "lipid metabolic process" evidence=ISS] [GO:0005737 "cytoplasm" evidence=IDA] [GO:0008970 "phosphatidylcholine 1-acylhydrolase activity" evidence=IDA] [GO:0010187 "negative regulation of seed germination" evidence=IMP] [GO:0019915 "lipid storage" ev…	419	1	212	50.6	386	3e-130	186/213	87	198/213	92	1/213	0	3
c45811_g1_i1	-3.64453	-4.26995	-4.43371	-1.07644	0.957776	0.631426	0.524838	2.2161	0.404136	0.175648	0.121353	2.26987	2.1636	0.32	0.09	0.07	4.93	4.36	542	469	35	80.26	TAIR|locus:2043117 - symbol:MTPB1 "metal tolerance protein B1" species:3702 "Arabidopsis thaliana" [GO:0005737 "cytoplasm" evidence=ISM] [GO:0005774 "vacuolar membrane" evidence=IEA] [GO:0006829 "zinc II ion transport" evidence=IEA;ISS] [GO:0008324 "cation transmembrane transporter activity" evidence=IEA] [GO:0015103 "inorganic anion transmembrane transporter activity" evidence=ISS] [GO:0015562 "…	375	231	375	38.67	259	5e-84	122/145	84	135/145	93	0/145	0	-2
c49776_g2_i1	-1.9504	7.73369	-1.78832	1.15749	0.987068	2.67602	1.08264	1.6825	0.61653	4.53146	0.741701	1.5803	1.7913	0.53	16.02	0.54	2.63	3.11	838				No hit
c51887_g2_i1	9.99204	9.21808	7.89719	1.03255	1.12439	1.10641	1.07107	0.367271	3.66567	3.54936	3.32623	0.344892	0.391101	12.33	7.58	8.06	0.36	0.39	668	193	666	70.96	TAIR|locus:2207310 - symbol:LUP1 "lupeol synthase 1" species:3702 "Arabidopsis thaliana" [GO:0005634 "nucleus" evidence=ISM] [GO:0016829 "lyase activity" evidence=IEA] [GO:0019745 "pentacyclic triterpenoid biosynthetic process" evidence=IGI;ISS;RCA] [GO:0042299 "lupeol synthase activity" evidence=IGI;IDA] [GO:0016126 "sterol biosynthetic process" evidence=RCA] [GO:0042300 "beta-amyrin synthase ac…	757	1	158	20.87	192	4e-55	120/158	75	138/158	87	0/158	0	1
c59817_g3_i1	4.08975	1.67477	2.48196	1.34388	1.02215	0.705068	0.859318	0.601744	2.45721	1.16916	1.73667	0.425196	0.851597	4.7	0.8	1.97	0.46	1.03	337	336	4	98.81	TAIR|locus:2151506 - symbol:RPS6 "AT5G46470" species:3702 "Arabidopsis thaliana" [GO:0005524 "ATP binding" evidence=IEA] [GO:0006952 "defense response" evidence=ISS] [GO:0007165 "signal transduction" evidence=IEA] [GO:0043531 "ADP binding" evidence=IEA] [GO:0042742 "defense response to bacterium" evidence=IMP] Pfam:PF00560 InterPro:IPR000157 InterPro:IPR001611 InterPro:IPR002182 Pfam:PF00931 Pfam…	1127	105	215	9.85	162	2e-45	74/111	66	89/111	80	0/111	0	-2
c39669_g1_i4	1.51616	-16.7547	1.12382	-1.74119	4.44863	0.618671	4.24191	3.73715	4.75896	0.0920405	4.32695	4.15854	3.35847	27.28	0.05	17.39	20.68	11.17	868	622	344	32.14	TAIR|locus:2049582 - symbol:STL2P "AT2G01470" species:3702 "Arabidopsis thaliana" [GO:0000166 "nucleotide binding" evidence=ISS] [GO:0005737 "cytoplasm" evidence=ISM;RCA] [GO:0005794 "Golgi apparatus" evidence=IEA] [GO:0015031 "protein transport" evidence=IEA] [GO:0005886 "plasma membrane" evidence=IDA] [GO:0005783 "endoplasmic reticulum" evidence=IDA] [GO:0005774 "vacuolar membrane" evidence=IDA…	393	316	393	19.85	64.3	1e-12	43/96	44	55/96	57	21/96	21	-1
c54098_g1_i2	-6.67715	-8.18355	-4.91706	-4.54344	1.07136	0.485268	1.58745	1.69541	0.36925	0.0757556	0.810688	3.10848	0.924698	0.29	0.04	0.61	9.52	1.15	986	107	595	49.59	TAIR|locus:2026042 - symbol:AT1G51090 species:3702 "Arabidopsis thaliana" [GO:0005634 "nucleus" evidence=ISM] [GO:0030001 "metal ion transport" evidence=IEA] [GO:0046872 "metal ion binding" evidence=IEA;ISS] [GO:0050832 "defense response to fungus" evidence=IEP] [GO:0009409 "response to cold" evidence=RCA] [GO:0009414 "response to water deprivation" evidence=RCA] [GO:0009737 "response to abscisic…	171	13	171	92.98	204	3e-63	112/163	68	120/163	73	4/163	2	2
c60851_g1_i2	4.62186	-1.13407	10.7562	-1.01453	3.32315	2.30504	3.73699	2.38715	4.60605	2.21607	5.82467	2.39758	2.37676	24.46	2.42	51.72	5.48	5.22	2769	1678	2769	39.44	TAIR|locus:2034392 - symbol:OPCL1 "AT1G20510" species:3702 "Arabidopsis thaliana" [GO:0005524 "ATP binding" evidence=IEA] [GO:0008152 "metabolic process" evidence=IEA] [GO:0009507 "chloroplast" evidence=ISM] [GO:0016207 "4-coumarate-CoA ligase activity" evidence=ISS] [GO:0016874 "ligase activity" evidence=IEA] [GO:0005777 "peroxisome" evidence=IDA] [GO:0009695 "jasmonic acid biosynthetic process"…	546	3	347	63.19	580	0	312/365	85	327/365	89	21/365	5	1
c45527_g1_i1	-6.26668	-3.77169	-4.52165	1.24855	4.99115	5.44644	5.28832	6.64579	3.83989	4.57238	4.31074	6.48759	6.80785	14.02	16.56	17.2	107.84	125.4	257	51	257	80.54	TAIR|locus:504955753 - symbol:AT3G13227 "AT3G13227" species:3702 "Arabidopsis thaliana" [GO:0003674 "molecular_function" evidence=ND] [GO:0005575 "cellular_component" evidence=ND] [GO:0008150 "biological_process" evidence=ND] Proteomes:UP000006548 EMBL:CP002686 EMBL:AP002042 EMBL:BT004704 EMBL:AK117927 RefSeq:NP_683560.1 UniGene:At.45117 ProteinModelPortal:Q9LHL1 IntAct:Q9LHL1 STRING:3702.AT3G132…	111	4	83	72.07	96.7	2e-25	52/80	65	56/80	70	11/80	13	3
c48346_g1_i2	4.06388	1.20954	3.06905	1.04398	0.35128	0.140634	0.315264	0.0848057	2.08212	0.33372	1.67706	0.0592652	0.121353	3.37	0.17	1.85	0.06	0.11	740	108	740	85.54	TAIR|locus:2093736 - symbol:AT3G24130 "AT3G24130" species:3702 "Arabidopsis thaliana" [GO:0005576 "extracellular region" evidence=ISM;IEA] [GO:0005618 "cell wall" evidence=IEA] [GO:0009505 "plant-type cell wall" evidence=ISS] [GO:0030599 "pectinesterase activity" evidence=IEA;ISS] [GO:0042545 "cell wall modification" evidence=IEA] [GO:0045330 "aspartyl esterase activity" evidence=IEA] [GO:0045490…	335	1	211	62.99	387	1e-133	182/211	86	193/211	91	0/211	0	3
c57401_g1_i5	-3.92112	-3.56123	-4.8428	-1.09021	1.03589	1.18682	0.580829	2.35238	0.44424	0.583129	0.139665	2.41551	2.2909	0.36	0.32	0.08	5.56	4.86	760				No hit
c50512_g1_i1	-9.28681	-8.20651	-9.19967	-1.17782	0.508282	0.919772	0.550587	3.17337	0.0784397	0.256854	0.0920405	3.29362	3.0575	0.05	0.13	0.05	10.92	8.97	677	2	283	41.65	TAIR|locus:2157941 - symbol:AT5G50830 "AT5G50830" species:3702 "Arabidopsis thaliana" [GO:0003674 "molecular_function" evidence=ND] [GO:0005634 "nucleus" evidence=ISM] Proteomes:UP000006548 EMBL:CP002688 RefSeq:NP_001032051.1 UniGene:At.29710 ProteinModelPortal:F4KAF8 PRIDE:F4KAF8 EnsemblPlants:AT5G50830.2 GeneID:835155 KEGG:ath:AT5G50830 TAIR:AT5G50830 InParanoid:F4KAF8 OMA:PRKYLAN ExpressionAtl…	282	183	282	35.46	77.8	8e-16	56/102	54	72/102	70	10/102	9	2
c51412_g1_i1	-5.21898	-4.99657	-4.06257	-1.17614	1.0708	1.14985	1.46845	2.67454	0.410363	0.473193	0.77174	2.79413	2.56007	0.33	0.25	0.57	7.49	6.08	1289	1063	362	54.46	UNIPROTKB|Q6FK94 - symbol:CAGL0M00132g "Similarities with uniprot|P08640 Saccharomyces cerevisiae YIR019c STA1" species:284593 "Candida glabrata CBS 138" [GO:0003674 "molecular_function" evidence=ND] [GO:0005575 "cellular_component" evidence=ND] [GO:0008150 "biological_process" evidence=ND] EMBL:CR380959 Proteomes:UP000002428 Gene3D:3.90.182.10 InterPro:IPR011658 OrthoDB:EOG7H4F6F InterPro:IPR018…	922	414	644	25.05	45.1	0.001	52/244	21	97/244	39	23/244	9	-2
c59496_g1_i1	-3.16258	2.80331	-4.90992	1.0805	1.3172	3.04174	0.468795	2.44295	0.726636	3.87487	0.0920405	2.38774	2.49944	0.66	9.74	0.05	5.44	5.79	1465	189	1340	78.63	TAIR|locus:2028090 - symbol:AT1G23390 "AT1G23390" species:3702 "Arabidopsis thaliana" [GO:0003674 "molecular_function" evidence=ND] [GO:0005634 "nucleus" evidence=ISM] [GO:0008150 "biological_process" evidence=ND] InterPro:IPR001810 Pfam:PF00646 SMART:SM00256 EMBL:CP002684 Proteomes:UP000006548 SUPFAM:SSF81383 Gene3D:2.130.10.80 InterPro:IPR015916 EMBL:AC007945 EMBL:AC005292 EMBL:AY120706 EMBL:BT…	394	1	388	98.48	540	0	289/390	74	325/390	83	8/390	2	3
c55521_g1_i2	-4.27746	-3.28794	-3.33173	-1.06043	2.14607	2.43108	2.41755	3.39424	1.34008	1.71965	1.70056	3.43683	3.35218	1.57	1.5	1.9	12.13	11.12	1203	953	447	42.14	FB|FBgn0036254 - symbol:CG5645 species:7227 "Drosophila melanogaster" [GO:0005575 "cellular_component" evidence=ND] [GO:0003674 "molecular_function" evidence=ND] [GO:0008150 "biological_process" evidence=ND] Proteomes:UP000000803 EMBL:AE014296 eggNOG:NOG242579 KO:K14786 InterPro:IPR024626 InterPro:IPR018034 PANTHER:PTHR14490 Pfam:PF05178 Pfam:PF12936 EMBL:AY061053 RefSeq:NP_648550.1 UniGene:Dm.93…	855	38	196	18.6	43.5	0.004	39/171	22	74/171	43	14/171	8	-2
c55372_g2_i1	1.3189	4.07289	1.46063	-1.0419	1.77622	2.39536	1.84086	1.55785	1.98707	3.61379	2.13433	1.58774	1.52852	3.08	7.97	2.91	2.65	2.4	1375				No hit
c62243_g2_i2	4.30577	3.29224	4.21492	1.77823	3.28315	3.13876	3.27191	2.77916	4.50105	4.11385	4.47029	2.39478	3.22523	22.66	11.63	19.38	5.47	10.14	432	431	3	99.31	UNIPROTKB|F1RHH8 - symbol:PRPF8 "Uncharacterized protein" species:9823 "Sus scrofa" [GO:0000244 "spliceosomal tri-snRNP complex assembly" evidence=IBA] [GO:0000386 "second spliceosomal transesterification activity" evidence=IBA] [GO:0005682 "U5 snRNP" evidence=IBA] [GO:0017070 "U6 snRNA binding" evidence=IBA] [GO:0030619 "U1 snRNA binding" evidence=IBA] [GO:0030620 "U2 snRNA binding" evidence=IBA…	2240	1201	1364	7.32	290	2e-89	138/164	84	143/164	87	21/164	12	-2
c49253_g1_i1	5.83778	-1.05191	2.86394	1.1933	1.14949	0.404108	0.931095	0.555289	2.98768	0.36925	1.96026	0.442257	0.69721	7.25	0.19	2.48	0.48	0.79	825	824	276	66.55	TAIR|locus:2177807 - symbol:AT5G07790 "AT5G07790" species:3702 "Arabidopsis thaliana" [GO:0003674 "molecular_function" evidence=ND] [GO:0005634 "nucleus" evidence=ISM] [GO:0008150 "biological_process" evidence=ND] Proteomes:UP000006548 EMBL:CP002688 EMBL:AB005249 RefSeq:NP_001190252.1 RefSeq:NP_196396.1 UniGene:At.32671 ProteinModelPortal:Q9FF13 EnsemblPlants:AT5G07790.1 EnsemblPlants:AT5G07790.2…	616	420	616	31.98	165	4e-45	112/201	55	136/201	67	22/201	10	-2
c58365_g1_i1	3.34184	2.23323	4.36903	1.03162	3.29254	3.06048	3.43819	2.55766	4.27595	3.69443	4.66262	2.5353	2.58021	19.27	8.46	22.31	6.11	6.17	1659	1658	453	72.69	TAIR|locus:2160031 - symbol:AT5G42940 "AT5G42940" species:3702 "Arabidopsis thaliana" [GO:0008270 "zinc ion binding" evidence=IEA;ISS] InterPro:IPR001841 Pfam:PF13639 PROSITE:PS50089 SMART:SM00184 InterPro:IPR013083 Proteomes:UP000006548 EMBL:CP002688 GO:GO:0008270 Gene3D:3.30.40.10 EMBL:AB008264 eggNOG:NOG291583 HOGENOM:HOG000241085 EMBL:AF462851 EMBL:BT004548 EMBL:AK319077 RefSeq:NP_199108.1 Un…	691	284	690	58.9	592	0	325/409	79	348/409	85	9/409	2	-2
c50600_g8_i1	5.77697	-1.63508	3.58163	-1.02391	1.88373	0.543889	1.68997	0.986805	3.53431	0.294637	2.84462	1.004	0.969905	11.12	0.15	5.43	1.35	1.23	390	3	386	98.46	TAIR|locus:2175861 - symbol:AT5G60610 "AT5G60610" species:3702 "Arabidopsis thaliana" [GO:0003674 "molecular_function" evidence=ND] [GO:0005634 "nucleus" evidence=ISM] [GO:0008150 "biological_process" evidence=ND] InterPro:IPR001810 Pfam:PF00646 PROSITE:PS50181 SMART:SM00256 Proteomes:UP000006548 EMBL:CP002688 SUPFAM:SSF81383 EMBL:AB005246 InterPro:IPR006566 InterPro:IPR013101 Pfam:PF07723 HOGENO…	388	216	342	32.73	97.1	3e-23	56/129	43	78/129	60	3/129	2	3
c51989_g1_i1	-5.75191	-6.1053	-5.87176	-1.18283	0.778078	0.60771	0.723704	2.6207	0.220579	0.134558	0.190827	2.74462	2.50237	0.16	0.07	0.11	7.22	5.8	1045	120	932	77.8	TAIR|locus:2150205 - symbol:FAF3 "FANTASTIC FOUR 3" species:3702 "Arabidopsis thaliana" [GO:0005634 "nucleus" evidence=ISM] Proteomes:UP000006548 EMBL:CP002688 EMBL:AF296837 EMBL:AC069326 HOGENOM:HOG000090645 InterPro:IPR021410 Pfam:PF11250 EMBL:BT010757 EMBL:BT011588 RefSeq:NP_197427.1 UniGene:At.22583 ProteinModelPortal:Q6NMR8 PRIDE:Q6NMR8 EnsemblPlants:AT5G19260.1 GeneID:832046 KEGG:ath:AT5G19…	288	1	288	100	311	5e-103	211/288	73	229/288	79	17/288	5	3
c59791_g2_i7	-20.1114	-18.3238	-18.1478	1.00068	0.8485	1.15022	1.17708	4.49077	0.160336	0.294637	0.308559	4.49028	4.49126	0.11	0.15	0.19	26.12	25.43	2242	1145	678	20.87	TAIR|locus:2094711 - symbol:AT3G21320 "AT3G21320" species:3702 "Arabidopsis thaliana" [GO:0003674 "molecular_function" evidence=ND] [GO:0005634 "nucleus" evidence=ISM] [GO:0008150 "biological_process" evidence=ND] Proteomes:UP000006548 EMBL:CP002686 UniGene:At.51217 EMBL:AY800623 RefSeq:NP_188769.1 ProteinModelPortal:Q5Q0C8 EnsemblPlants:AT3G21320.1 GeneID:821686 KEGG:ath:AT3G21320 TAIR:AT3G21320…	540	375	533	29.44	244	7e-89	122/159	76	133/159	83	3/159	1	-3
c60006_g2_i1	-4.86641	-3.82258	-7.10701	1.0026	4.42073	4.64013	4.05273	5.70902	3.42429	3.7726	2.8779	5.70714	5.7109	10.22	9	5.58	62.19	59.42	1173	1172	321	72.63	TAIR|locus:2031133 - symbol:EMB1075 "AT1G43710" species:3702 "Arabidopsis thaliana" [GO:0006520 "cellular amino acid metabolic process" evidence=ISS] [GO:0009793 "embryo development ending in seed dormancy" evidence=NAS] [GO:0016831 "carboxy-lyase activity" evidence=IEA;ISS] [GO:0019752 "carboxylic acid metabolic process" evidence=IEA] [GO:0030170 "pyridoxal phosphate binding" evidence=IEA] [GO:0…	482	199	482	58.92	567	0	272/284	95	280/284	98	0/284	0	-2
c53395_g3_i3	11.8601	17.181	13.9448	1.0694	0.852843	0.911446	0.878928	0.236873	3.76142	4.29611	3.99502	0.193369	0.290163	13.25	13.4	13.61	0.19	0.28	7097	6665	5175	21.01	TAIR|locus:2828106 - symbol:AT2G07698 "AT2G07698" species:3702 "Arabidopsis thaliana" [GO:0005524 "ATP binding" evidence=IEA] [GO:0005886 "plasma membrane" evidence=ISM] [GO:0015986 "ATP synthesis coupled proton transport" evidence=IEA] [GO:0015991 "ATP hydrolysis coupled proton transport" evidence=IEA] [GO:0045261 "proton-transporting ATP synthase complex, catalytic core F(1)" evidence=IEA] [GO:…	777	276	772	63.96	949	0	492/497	98	493/497	99	0/497	0	-1
c40670_g2_i2	-11.7998	-52.4377	-138.314	-1.10208	7.01583	5.46035	4.14681	8.94816	5.45785	3.30601	1.90675	9.01855	8.87832	44.32	6.23	2.35	755.06	586.98	269	104	268	61.34	TAIR|locus:2064212 - symbol:LP1 "lipid transfer protein 1" species:3702 "Arabidopsis thaliana" [GO:0005576 "extracellular region" evidence=ISM] [GO:0008289 "lipid binding" evidence=IEA] [GO:0071555 "cell wall organization" evidence=IEA] [GO:0005516 "calmodulin binding" evidence=IDA] [GO:0006869 "lipid transport" evidence=TAS] [GO:0048046 "apoplast" evidence=IDA] [GO:0009534 "chloroplast thylakoid…	118	1	55	46.61	102	1e-27	46/55	83	52/55	94	0/55	0	2
c55668_g3_i1	-8.20597	-13.0826	-10.3064	1.00087	4.47672	3.97974	4.24117	6.24616	3.20885	2.53595	2.88006	6.24553	6.24679	8.64	3.24	5.59	91.13	85.52	711	528	710	25.74	TAIR|locus:2064377 - symbol:WRKY21 "AT2G30590" species:3702 "Arabidopsis thaliana" [GO:0003700 "sequence-specific DNA binding transcription factor activity" evidence=ISS] [GO:0005634 "nucleus" evidence=ISM;IC] [GO:0006351 "transcription, DNA-templated" evidence=IEA] [GO:0006355 "regulation of transcription, DNA-templated" evidence=IEA;ISS] [GO:0043565 "sequence-specific DNA binding" evidence=IEA]…	380	1	67	17.63	88.6	4e-19	48/67	71	52/67	77	6/67	8	3
c57245_g2_i2	13.1479	25.9569	38.2245	1.38276	3.75565	4.04884	4.20657	2.555	6.04866	7.02995	7.58833	2.3319	2.79945	67.36	101.91	170.37	5.2	7.36	491				No hit
c51083_g3_i1	-1.66938	-5.30122	-2.19721	-1.06735	4.00763	2.95564	3.7841	4.34703	3.65499	1.98798	3.25863	4.3943	4.30027	12.23	1.95	7.65	24.44	22.2	948	946	230	75.63	TAIR|locus:2024357 - symbol:iPGAM1 "2,3-biphosphoglycerate-independent phosphoglycerate mutase 1" species:3702 "Arabidopsis thaliana" [GO:0005737 "cytoplasm" evidence=ISM] [GO:0006007 "glucose catabolic process" evidence=IEA] [GO:0006096 "glycolytic process" evidence=IEA] [GO:0030145 "manganese ion binding" evidence=IEA] [GO:0005740 "mitochondrial envelope" evidence=IDA] [GO:0046686 "response to …	557	319	557	42.91	468	7e-161	230/239	96	236/239	98	0/239	0	-3
c59473_g1_i3	1.24611	-4.41091	1.19238	-1.10467	2.8441	1.2149	2.81387	2.61702	3.00724	0.548735	2.94365	2.68981	2.5462	7.36	0.3	5.9	6.91	6.01	703	28	387	51.21	TAIR|locus:2180987 - symbol:MAN6 "AT5G01930" species:3702 "Arabidopsis thaliana" [GO:0004553 "hydrolase activity, hydrolyzing O-glycosyl compounds" evidence=ISS] [GO:0005576 "extracellular region" evidence=ISM;IEA] [GO:0005975 "carbohydrate metabolic process" evidence=IEA] [GO:0016985 "mannan endo-1,4-beta-mannosidase activity" evidence=IEA] [GO:0009845 "seed germination" evidence=IMP] InterPro:I…	448	1	126	28.12	209	9e-93	106/126	84	112/126	88	6/126	4	1
c60443_g1_i3	3.34282	4.01599	3.4487	1.15373	2.28577	2.37523	2.30122	1.67537	3.31646	3.58115	3.36145	1.5754	1.7817	9.41	7.77	8.3	2.62	3.08	2435	2010	499	62.09	TAIR|locus:2096439 - symbol:EDA5 "AT3G03650" species:3702 "Arabidopsis thaliana" [GO:0003824 "catalytic activity" evidence=ISS] [GO:0005794 "Golgi apparatus" evidence=ISM] [GO:0016020 "membrane" evidence=ISS] [GO:0016740 "transferase activity" evidence=IEA] [GO:0009561 "megagametogenesis" evidence=IMP] [GO:0048868 "pollen tube development" evidence=IMP] [GO:0009506 "plasmodesma" evidence=IDA] Pfa…	499	1	499	100	739	0	404/504	80	447/504	88	5/504	0	-3
c40909_g1_i1	-10.5257	-11.87	-18.3359	1.15698	3.98052	3.84703	3.31958	6.12973	2.6296	2.45619	1.82885	6.02544	6.23581	5.46	3.02	2.17	77.62	84.95	1327	409	1113	53.13	TAIR|locus:2198135 - symbol:AT1G01630 "AT1G01630" species:3702 "Arabidopsis thaliana" [GO:0005215 "transporter activity" evidence=ISS] [GO:0005634 "nucleus" evidence=ISM] [GO:0006810 "transport" evidence=ISS] [GO:0019344 "cysteine biosynthetic process" evidence=RCA] Pfam:PF03765 EMBL:CP002684 Proteomes:UP000006548 EMBL:AC009273 Gene3D:3.40.525.10 InterPro:IPR001251 SUPFAM:SSF52087 PROSITE:PS50191…	255	21	255	92.16	432	2e-149	204/235	86	223/235	94	0/235	0	1
c61021_g1_i2	-5.30629	-5.31827	-5.20241	1.34595	1.51727	1.5139	1.54651	3.34816	0.732995	0.72974	0.761518	3.1407	3.56932	0.67	0.42	0.56	9.74	13.06	557	182	520	60.86	TAIR|locus:2082707 - symbol:AT3G54880 "AT3G54880" species:3702 "Arabidopsis thaliana" [GO:0003674 "molecular_function" evidence=ND] [GO:0005634 "nucleus" evidence=ISM] [GO:0008150 "biological_process" evidence=ND] Proteomes:UP000006548 EMBL:CP002686 EMBL:AL049655 InterPro:IPR025124 Pfam:PF13259 HOGENOM:HOG000242312 EMBL:BT010630 EMBL:AK176919 PIR:T06732 RefSeq:NP_191048.1 UniGene:At.21063 IntAct:…	112	1	112	100	177	2e-55	98/113	86	107/113	94	1/113	0	2
c61052_g3_i1	4.41619	6.83567	6.36699	1.6993	5.48405	5.73771	5.69724	4.88384	6.65913	7.28941	7.18693	4.51632	5.28127	105.38	121.73	129.64	26.6	44.67	786	786	1	100	TAIR|locus:2092276 - symbol:DWF1 "DWARF 1" species:3702 "Arabidopsis thaliana" [GO:0005634 "nucleus" evidence=ISM] [GO:0005783 "endoplasmic reticulum" evidence=IEA] [GO:0016628 "oxidoreductase activity, acting on the CH-CH group of donors, NAD or NADP as acceptor" evidence=IBA] [GO:0050614 "delta24-sterol reductase activity" evidence=IEA] [GO:0055114 "oxidation-reduction process" evidence=IEA] [G…	561	25	286	46.7	501	1e-174	248/262	94	257/262	98	0/262	0	-1
c56589_g1_i1	-5.39065	-5.75798	-3.50587	2.26827	1.40689	1.29884	1.97168	3.61716	0.643838	0.548735	1.26453	3.0743	4.25589	0.56	0.3	1.15	9.27	21.46	387	70	387	82.17	TAIR|locus:2195513 - symbol:ROH1 "AT1G63930" species:3702 "Arabidopsis thaliana" [GO:0003674 "molecular_function" evidence=ND] [GO:0005634 "nucleus" evidence=ISM] [GO:0010214 "seed coat development" evidence=IMP] [GO:0048354 "mucilage biosynthetic process involved in seed coat development" evidence=IMP] [GO:0009827 "plant-type cell wall modification" evidence=RCA] [GO:0009860 "pollen tube growth"…	415	1	104	25.06	181	2e-54	98/106	92	99/106	93	2/106	1	1
c51969_g1_i1	4.46639	6.12185	5.16682	-1.03118	2.38816	2.53068	2.45504	1.51896	3.70038	4.15524	3.91055	1.54127	1.49697	12.65	12.02	12.7	2.53	2.32	1362	1184	234	69.82	TAIR|locus:2005624 - symbol:BBX21 "AT1G75540" species:3702 "Arabidopsis thaliana" [GO:0005634 "nucleus" evidence=ISM;IEA] [GO:0006351 "transcription, DNA-templated" evidence=IEA] [GO:0008270 "zinc ion binding" evidence=ISS] [GO:0003700 "sequence-specific DNA binding transcription factor activity" evidence=ISS] [GO:0005515 "protein binding" evidence=IPI] [GO:0009641 "shade avoidance" evidence=IGI;…	331	1	331	100	353	4e-117	243/356	68	261/356	73	64/356	17	-2
c53620_g2_i1	-15.2172	-13.1043	-23.4194	2.33039	2.08794	2.32404	1.16409	5.40613	0.90255	1.11821	0.28055	4.83018	6.05075	0.88	0.75	0.17	33.31	74.89	598	495	52	74.25	TAIR|locus:2204813 - symbol:AT1G02190 "AT1G02190" species:3702 "Arabidopsis thaliana" [GO:0003824 "catalytic activity" evidence=ISS] [GO:0005506 "iron ion binding" evidence=IEA] [GO:0006633 "fatty acid biosynthetic process" evidence=IEA] [GO:0016021 "integral component of membrane" evidence=IEA] [GO:0016491 "oxidoreductase activity" evidence=IEA] [GO:0055114 "oxidation-reduction process" evidence…	627	1	148	23.6	279	1e-88	131/148	88	140/148	94	0/148	0	-2
c56224_g1_i1	-2.80184	-4.45779	-3.38935	1.31131	1.81566	1.21834	1.59804	2.89397	1.21869	0.548735	0.944053	2.70506	3.09608	1.35	0.3	0.75	7	9.24	2123	101	1930	86.2	TAIR|locus:2076780 - symbol:DL1B "AT3G61760" species:3702 "Arabidopsis thaliana" [GO:0003924 "GTPase activity" evidence=IEA;ISS] [GO:0005525 "GTP binding" evidence=IEA;ISS] [GO:0005737 "cytoplasm" evidence=ISM;IEA] [GO:0005874 "microtubule" evidence=IEA] InterPro:IPR000375 InterPro:IPR001401 InterPro:IPR003130 InterPro:IPR030381 Pfam:PF01031 Pfam:PF02212 PROSITE:PS51718 SMART:SM00053 SMART:SM0030…	610	1	610	100	1156	0	604/610	99	608/610	99	0/610	0	2
c56240_g2_i1	-4.74046	-1.45701	-4.97332	-2.53552	2.11179	3.23121	2.05342	2.76261	1.26908	2.97109	1.19989	3.5141	2.17182	1.44	4.72	1.06	12.86	4.39	691	2	436	62.95	TAIR|locus:2164870 - symbol:AT5G39670 "AT5G39670" species:3702 "Arabidopsis thaliana" [GO:0005509 "calcium ion binding" evidence=IEA;ISS] [GO:0005575 "cellular_component" evidence=ND] [GO:0008150 "biological_process" evidence=ND] InterPro:IPR002048 PROSITE:PS50222 SMART:SM00054 InterPro:IPR011992 Prosite:PS00018 Proteomes:UP000006548 EMBL:CP002688 GO:GO:0005509 Gene3D:1.10.238.10 InterPro:IPR0182…	204	58	203	71.57	244	2e-79	124/146	84	131/146	89	1/146	0	2
c46355_g1_i1	-1.85011	-4.06182	-2.20836	-1.09595	1.65439	0.538702	1.4786	2.08955	1.26908	0.134558	1.01371	2.15669	2.02451	1.44	0.07	0.83	4.48	3.86	662				No hit
c58809_g1_i2	-2.68283	-4.58545	-3.09659	1.03528	3.62602	3.12089	3.49801	4.43205	2.98336	2.21005	2.77644	4.40711	4.45714	7.23	2.41	5.14	24.67	24.82	1563	334	1425	69.87	TAIR|locus:2056760 - symbol:AGL30 "AT2G03060" species:3702 "Arabidopsis thaliana" [GO:0003677 "DNA binding" evidence=IEA;ISS] [GO:0003700 "sequence-specific DNA binding transcription factor activity" evidence=ISS] [GO:0005634 "nucleus" evidence=ISM;IEA] [GO:0006351 "transcription, DNA-templated" evidence=IEA] [GO:0006355 "regulation of transcription, DNA-templated" evidence=IEA] [GO:0046983 "prot…	386	1	377	97.67	565	0	309/377	81	328/377	87	13/377	3	1
c51857_g3_i3	10.1118	4.47636	10.1765	1.13224	0.426941	0.345104	0.42752	0.111881	3.39172	2.21607	3.40092	0.0537423	0.232916	9.98	2.42	8.57	0.05	0.22	918	3	230	24.84	TAIR|locus:2007382 - symbol:LSH6 "AT1G07090" species:3702 "Arabidopsis thaliana" [GO:0003677 "DNA binding" evidence=IEA] [GO:0005634 "nucleus" evidence=ISM] [GO:0006355 "regulation of transcription, DNA-templated" evidence=IEA] EMBL:CP002684 Proteomes:UP000006548 GO:GO:0005634 GO:GO:0006355 GO:GO:0003677 EMBL:AC067971 GO:GO:0009299 HOGENOM:HOG000239606 GO:GO:0009886 InterPro:IPR006936 Pfam:PF0485…	196	118	194	39.29	88.2	2e-19	47/77	61	54/77	70	1/77	1	3
c59239_g3_i2	1.21973	6.97035	-1.05662	1.0639	0.312838	0.77642	0.156104	0.241385	0.487373	3.00204	0.121353	0.200806	0.290163	0.4	4.85	0.07	0.2	0.28	530	183	1	34.53	TAIR|locus:2024422 - symbol:SUT4 "AT1G09960" species:3702 "Arabidopsis thaliana" [GO:0005351 "sugar:proton symporter activity" evidence=ISS] [GO:0005886 "plasma membrane" evidence=ISM;IDA] [GO:0005887 "integral component of plasma membrane" evidence=IEA] [GO:0005985 "sucrose metabolic process" evidence=IEA] [GO:0008506 "sucrose:proton symporter activity" evidence=ISS] [GO:0015144 "carbohydrate tr…	510	47	107	11.96	130	3e-34	60/61	98	60/61	98	0/61	0	-3
c52813_g1_i1	-17.9487	-4.0964	-6.35375	-1.16712	2.1943	3.96273	3.53105	4.99565	0.942562	3.07401	2.44076	5.10837	4.88541	0.93	5.16	3.84	40.5	33.61	1511	180	1298	74.06	TAIR|locus:2157627 - symbol:AT5G42250 "AT5G42250" species:3702 "Arabidopsis thaliana" [GO:0004022 "alcohol dehydrogenase (NAD) activity" evidence=IEA] [GO:0005737 "cytoplasm" evidence=ISM;IEA] [GO:0008270 "zinc ion binding" evidence=IEA] [GO:0055114 "oxidation-reduction process" evidence=IEA] InterPro:IPR002085 InterPro:IPR002328 InterPro:IPR013149 InterPro:IPR013154 Pfam:PF00107 Pfam:PF08240 PRO…	390	17	389	95.64	721	0	345/373	92	361/373	96	0/373	0	3
c61392_g1_i1	-25.3762	-17.9021	-25.2442	1.15168	0.942748	1.82466	0.961906	4.94953	0.183301	0.686655	0.190827	4.84871	5.05245	0.13	0.39	0.11	33.72	37.93	2424	2265	271	82.3	TAIR|locus:2085785 - symbol:COBL10 "AT3G20580" species:3702 "Arabidopsis thaliana" [GO:0005886 "plasma membrane" evidence=ISM;IEA] [GO:0010215 "cellulose microfibril organization" evidence=IEA] [GO:0016049 "cell growth" evidence=IEA] [GO:0031225 "anchored component of membrane" evidence=TAS] InterPro:IPR006918 Pfam:PF04833 ProDom:PD140986 Proteomes:UP000006548 GO:GO:0005886 EMBL:CP002686 GO:GO:00…	672	8	672	98.96	1230	0	592/665	89	625/665	93	0/665	0	-1
c56073_g2_i1	4.20733	1.38304	4.09468	1.04154	2.61264	1.99451	2.59931	1.80338	3.84716	2.2421	3.80801	1.77426	1.83297	14.08	2.48	11.71	3.16	3.24	459				No hit
c58096_g1_i1	-11.0043	-2.52477	-7.44517	1.01681	1.63589	3.37745	2.2346	4.12298	0.650972	2.77481	1.21466	4.11097	4.13502	0.57	4	1.08	19.99	19.71	1264	1264	101	92.09	TAIR|locus:2098802 - symbol:BR6OX2 "AT3G30180" species:3702 "Arabidopsis thaliana" [GO:0005506 "iron ion binding" evidence=IEA] [GO:0005576 "extracellular region" evidence=ISM] [GO:0016021 "integral component of membrane" evidence=IEA] [GO:0016132 "brassinosteroid biosynthetic process" evidence=IEA;IDA] [GO:0016705 "oxidoreductase activity, acting on paired donors, with incorporation or reduction…	465	51	438	83.44	710	0	353/388	90	376/388	96	0/388	0	-1
c60327_g1_i1	-8.91267	-5.19736	-7.22311	1.09781	1.98034	2.66828	2.27334	4.17682	0.95419	1.73227	1.25743	4.11005	4.24468	0.95	1.52	1.14	19.98	21.3	2901	407	2308	65.56	TAIR|locus:2019494 - symbol:AT1G64610 "AT1G64610" species:3702 "Arabidopsis thaliana" [GO:0004871 "signal transducer activity" evidence=ISS] [GO:0005737 "cytoplasm" evidence=ISM] [GO:0005834 "heterotrimeric G-protein complex" evidence=ISS] [GO:0007165 "signal transduction" evidence=ISS;RCA] [GO:0000165 "MAPK cascade" evidence=RCA] [GO:0000303 "response to superoxide" evidence=RCA] [GO:0005623 "ce…	647	16	647	97.68	899	0	486/637	76	544/637	85	8/637	1	2
c43311_g1_i3	-5.82052	2.94038	-4.37639	-1.12207	0.492301	3.32128	1.15137	2.54875	0.0920405	4.18919	0.503445	2.63319	2.46702	0.06	12.34	0.33	6.62	5.63	953	226	741	54.14	TAIR|locus:2182845 - symbol:AT5G07170 "AT5G07170" species:3702 "Arabidopsis thaliana" [GO:0003674 "molecular_function" evidence=ND] [GO:0005634 "nucleus" evidence=ISM] [GO:0008150 "biological_process" evidence=ND] Proteomes:UP000006548 EMBL:CP002688 InterPro:IPR027330 Pfam:PF12214 RefSeq:NP_196334.2 UniGene:At.54763 PRIDE:F4K6K7 EnsemblPlants:AT5G07170.1 GeneID:830608 KEGG:ath:AT5G07170 TAIR:AT5G…	394	206	389	46.7	164	3e-56	102/198	51	121/198	61	40/198	20	1
c45031_g1_i1	-8.4377	-10.1911	-9.47699	1.17462	2.10266	1.81451	1.93048	4.2583	1.06694	0.794551	0.899362	4.14379	4.37598	1.11	0.47	0.7	20.47	23.46	1117	888	235	58.55	TAIR|locus:2175453 - symbol:OFP13 "AT5G04820" species:3702 "Arabidopsis thaliana" [GO:0005634 "nucleus" evidence=ISM;IEA] [GO:0006351 "transcription, DNA-templated" evidence=IEA] [GO:0045892 "negative regulation of transcription, DNA-templated" evidence=IDA] Proteomes:UP000006548 GO:GO:0005634 EMBL:CP002688 GO:GO:0045892 GO:GO:0006351 EMBL:AB008271 InterPro:IPR006458 Pfam:PF04844 TIGRFAMs:TIGR015…	260	6	260	98.08	223	2e-68	165/255	64	184/255	72	37/255	14	-2
c58968_g1_i3	2.13412	2.87068	4.20133	-1.17379	1.69602	1.84521	2.02076	1.1136	2.32881	2.75656	3.30601	1.23517	1.004	4.21	3.94	7.94	1.82	1.29	602	316	2	52.33	TAIR|locus:2011726 - symbol:AT1G76460 "AT1G76460" species:3702 "Arabidopsis thaliana" [GO:0000166 "nucleotide binding" evidence=IEA] [GO:0003676 "nucleic acid binding" evidence=IEA;ISS] [GO:0003723 "RNA binding" evidence=ISS] [GO:0005634 "nucleus" evidence=ISM] [GO:0008150 "biological_process" evidence=ND] [GO:0048573 "photoperiodism, flowering" evidence=RCA] InterPro:IPR000504 InterPro:IPR012677…	285	70	174	36.84	169	1e-49	97/105	92	100/105	95	0/105	0	-2
c52404_g1_i2	-7.78399	-3.59071	-5.24242	1.19016	1.07177	2.20022	1.74213	3.43106	0.347267	1.46351	0.917543	3.30778	3.55894	0.27	1.14	0.72	11.03	12.96	864	2	607	70.14	TAIR|locus:2023817 - symbol:AT1G48100 "AT1G48100" species:3702 "Arabidopsis thaliana" [GO:0004650 "polygalacturonase activity" evidence=IEA;ISS] [GO:0005576 "extracellular region" evidence=ISM;IEA] [GO:0005618 "cell wall" evidence=IEA] [GO:0005975 "carbohydrate metabolic process" evidence=IEA;ISS] [GO:0071555 "cell wall organization" evidence=IEA] InterPro:IPR000743 Pfam:PF00295 PROSITE:PS00502 E…	475	274	475	42.53	367	3e-123	189/202	93	196/202	97	0/202	0	2
c60849_g3_i2	-3.9805	-7.12489	-4.43034	-1.41578	2.31793	1.55457	2.19753	3.25909	1.52657	0.686655	1.37211	3.51952	3.01792	1.93	0.39	1.31	12.92	8.72	990	990	601	39.39	TAIR|locus:2153484 - symbol:AT5G05230 "AT5G05230" species:3702 "Arabidopsis thaliana" [GO:0004842 "ubiquitin-protein transferase activity" evidence=IEA] [GO:0005634 "nucleus" evidence=ISM] [GO:0016567 "protein ubiquitination" evidence=IEA] [GO:0016874 "ligase activity" evidence=IEA] InterPro:IPR003613 Pfam:PF04564 PROSITE:PS51698 UniPathway:UPA00143 InterPro:IPR013083 Proteomes:UP000006548 EMBL:C…	363	232	363	36.36	229	3e-70	114/132	86	119/132	90	2/132	1	-1
c54602_g1_i1	-5.64905	-2.15868	-7.53568	-1.48006	3.19881	4.09044	2.87846	4.39108	2.185	3.57286	1.76927	4.68301	4.11735	3.71	7.72	2.04	29.83	19.45	2106	1955	1299	31.2	TAIR|locus:2132323 - symbol:AT4G02530 "AT4G02530" species:3702 "Arabidopsis thaliana" [GO:0003674 "molecular_function" evidence=ND] [GO:0009507 "chloroplast" evidence=ISM;IDA] [GO:0009543 "chloroplast thylakoid lumen" evidence=IEA;IDA] [GO:0031977 "thylakoid lumen" evidence=IDA] [GO:0009579 "thylakoid" evidence=IDA] [GO:0009535 "chloroplast thylakoid membrane" evidence=IDA] [GO:0009570 "chloropla…	216	1	216	100	327	1e-105	195/220	88	205/220	93	5/220	2	-2
c54739_g1_i2	1.94362	10.9037	1.49969	1.32539	1.27834	1.95914	1.14138	1.06997	1.84464	4.33264	1.47055	0.88589	1.29231	2.69	13.77	1.47	1.14	1.85	787	71	589	65.95	TAIR|locus:2037728 - symbol:GLYI4 "AT1G15380" species:3702 "Arabidopsis thaliana" [GO:0004462 "lactoylglutathione lyase activity" evidence=ISS] [GO:0005737 "cytoplasm" evidence=ISM] [GO:0005975 "carbohydrate metabolic process" evidence=ISS] [GO:0016829 "lyase activity" evidence=IEA] [GO:0009744 "response to sucrose" evidence=RCA] [GO:0009750 "response to fructose" evidence=RCA] EMBL:CP002684 Prot…	174	1	173	99.43	298	1e-100	142/173	82	156/173	90	0/173	0	2
c57544_g3_i2	-1.18777	-8.98263	-2.85233	1.12099	4.48734	2.5828	3.78228	4.69484	4.36493	1.44605	3.10104	4.61318	4.77795	20.53	1.12	6.72	28.4	31.19	1154	240	1076	72.53	TAIR|locus:2101293 - symbol:AT3G49020 "AT3G49020" species:3702 "Arabidopsis thaliana" [GO:0003674 "molecular_function" evidence=ND] [GO:0005634 "nucleus" evidence=ISM;IDA] [GO:0008150 "biological_process" evidence=ND] InterPro:IPR001810 Pfam:PF00646 PROSITE:PS50181 Proteomes:UP000006548 GO:GO:0005634 EMBL:CP002686 EMBL:AL132967 SUPFAM:SSF81383 InterPro:IPR006566 SMART:SM00579 InterPro:IPR013101 P…	447	168	444	61.97	223	2e-66	141/284	49	176/284	61	12/284	4	3
c50668_g2_i1	-4.17652	-37.1524	-5.14628	1.06432	4.29993	1.13828	4.10449	5.49777	3.39069	0.237608	3.08946	5.45299	5.54292	9.97	0.12	6.66	51.66	53.31	1226	452	3	36.7	TAIR|locus:2114723 - symbol:HP30 "AT3G49560" species:3702 "Arabidopsis thaliana" [GO:0005744 "mitochondrial inner membrane presequence translocase complex" evidence=ISS] [GO:0015031 "protein transport" evidence=ISS] [GO:0015450 "P-P-bond-hydrolysis-driven protein transmembrane transporter activity" evidence=ISS] [GO:0016021 "integral component of membrane" evidence=IEA] [GO:0071806 "protein trans…	261	14	163	57.47	275	2e-88	140/150	93	145/150	96	0/150	0	-1
c50716_g1_i1	-50.526	-34.508	-46.52	1.09872	2.56738	3.20151	2.71735	6.7177	0.991178	1.54127	1.11035	6.65013	6.78595	1	1.25	0.94	119.84	124.24	1032	828	265	54.65	TAIR|locus:2156657 - symbol:AT5G52390 "AT5G52390" species:3702 "Arabidopsis thaliana" [GO:0003674 "molecular_function" evidence=ND] [GO:0008150 "biological_process" evidence=ND] Proteomes:UP000006548 EMBL:CP002688 EMBL:AB019226 InterPro:IPR009489 Pfam:PF06521 EMBL:AY091116 EMBL:AY122980 RefSeq:NP_200052.1 UniGene:At.29617 ProteinModelPortal:Q9FHC1 EnsemblPlants:AT5G52390.1 GeneID:835315 KEGG:ath:…	195	1	195	100	315	8e-106	157/195	80	178/195	91	7/195	3	-1
c58672_g1_i2	11.1358	2.40557	5.71083	1.05611	0.387176	0.236112	0.329958	0.0718917	3.51973	1.30897	2.55629	0.0425899	0.121353	10.99	0.95	4.24	0.04	0.11	1066	925	143	73.45	TAIR|locus:2080295 - symbol:AT3G54270 "AT3G54270" species:3702 "Arabidopsis thaliana" [GO:0000287 "magnesium ion binding" evidence=IEA] [GO:0005634 "nucleus" evidence=ISM] [GO:0005986 "sucrose biosynthetic process" evidence=IEA;ISS] [GO:0050307 "sucrose-phosphate phosphatase activity" evidence=IEA;ISS] InterPro:IPR006378 InterPro:IPR006379 InterPro:IPR012847 InterPro:IPR013679 Pfam:PF08472 UniPat…	425	1	262	61.65	444	5e-153	219/262	83	236/262	90	1/262	0	-1
c59618_g2_i9	7.89052	60.6665	62.9073	1.10141	1.77166	2.35929	2.36842	0.89186	3.80502	6.74773	6.80006	0.824904	0.964251	13.66	81.72	101.03	1.04	1.22	550				No hit
c40071_g1_i3	5.94395	7.7202	11.22	3.34395	3.05625	3.17906	3.34683	2.76696	4.60139	4.97861	5.51797	2.02997	3.77152	24.35	22.35	41.17	4	15.13	259				No hit
c58821_g2_i1	2.74232	2.32541	5.5545	1.3979	1.05324	0.988874	1.29301	0.756456	2.00788	1.76997	3.02614	0.55248	1.03574	3.14	1.58	6.33	0.63	1.35	1388	326	168	11.46	TAIR|locus:2158705 - symbol:RING1A "RING 1A" species:3702 "Arabidopsis thaliana" [GO:0005634 "nucleus" evidence=ISM;IDA] [GO:0006351 "transcription, DNA-templated" evidence=IEA] [GO:0008270 "zinc ion binding" evidence=IEA;ISS] [GO:0016567 "protein ubiquitination" evidence=IEA] [GO:0016568 "chromatin modification" evidence=IEA] [GO:0016874 "ligase activity" evidence=IEA] [GO:0001709 "cell fate det…	525	1	53	10.1	50.1	3e-05	29/54	53	37/54	68	2/54	3	-1
c53046_g1_i1	19.7296	2.52374	15.22	-1.79802	6.24943	5.08225	6.11443	4.01269	8.76044	5.79371	8.38605	4.45815	3.61175	391.63	40.16	284.94	25.56	13.49	991	116	772	66.3	TAIR|locus:2032100 - symbol:GSTU19 "AT1G78380" species:3702 "Arabidopsis thaliana" [GO:0004364 "glutathione transferase activity" evidence=ISS] [GO:0004601 "peroxidase activity" evidence=IEA] [GO:0009636 "response to toxic substance" evidence=IEA] [GO:0005737 "cytoplasm" evidence=NAS] [GO:0009407 "toxin catabolic process" evidence=RCA;TAS] [GO:0006979 "response to oxidative stress" evidence=IEP] …	219	1	219	100	424	2e-148	204/219	93	210/219	95	0/219	0	2
c60907_g1_i2	4.61643	3.14014	5.00418	1.1193	3.84079	3.62539	3.88436	2.97294	5.09953	4.54358	5.21588	2.89275	3.05535	34.68	16.17	33.02	8.07	8.96	1302	74	397	24.88	TAIR|locus:2173338 - symbol:SC35 "AT5G64200" species:3702 "Arabidopsis thaliana" [GO:0000166 "nucleotide binding" evidence=IEA] [GO:0003723 "RNA binding" evidence=IEA;ISS] [GO:0005634 "nucleus" evidence=ISM] [GO:0005681 "spliceosomal complex" evidence=IEA] [GO:0000398 "mRNA splicing, via spliceosome" evidence=RCA;TAS] [GO:0016607 "nuclear speck" evidence=IDA] [GO:0008380 "RNA splicing" evidence=N…	303	1	108	35.64	220	3e-66	108/108	100	108/108	100	0/108	0	2
c44542_g1_i1	12.2028	6.31972	9.20898	1.00189	1.99552	1.77233	1.90325	0.887254	4.49503	3.54575	4.08893	0.88589	0.888619	22.54	7.56	14.6	1.14	1.09	2613	236	2413	83.35	TAIR|locus:2117671 - symbol:AT4G18150 "AT4G18150" species:3702 "Arabidopsis thaliana" [GO:0003674 "molecular_function" evidence=ND] [GO:0005634 "nucleus" evidence=ISM] [GO:0008150 "biological_process" evidence=ND] InterPro:IPR009060 Proteomes:UP000006548 EMBL:CP002687 SUPFAM:SSF46934 InterPro:IPR009719 Pfam:PF06972 RefSeq:NP_193549.5 UniGene:At.54386 ProteinModelPortal:F4JQR9 PRIDE:F4JQR9 Ensembl…	758	5	716	93.93	597	0	403/776	51	470/776	60	114/776	14	2
c46960_g1_i2	9.79629	37.5312	4.11187	1.02678	3.96089	4.56187	3.51826	2.66221	5.93545	7.87323	4.68301	2.64321	2.68133	62.49	175.91	22.61	6.67	6.68	1060	884	246	60.28	TAIR|locus:2197249 - symbol:KTI1 "AT1G73260" species:3702 "Arabidopsis thaliana" [GO:0004866 "endopeptidase inhibitor activity" evidence=ISS;IDA] [GO:0005576 "extracellular region" evidence=ISM] [GO:0005739 "mitochondrion" evidence=IDA] [GO:0009651 "response to salt stress" evidence=IEP] [GO:0009751 "response to salicylic acid" evidence=IEP] [GO:0012501 "programmed cell death" evidence=IMP] [GO:0…	215	3	215	99.07	270	1e-87	167/214	78	183/214	85	2/214	0	-3
c50433_g1_i1	1.4624	1.50816	4.91134	-2.13291	3.61116	3.6317	4.34637	2.74716	3.89572	3.94017	5.6435	3.34738	2.25456	14.61	10.21	44.92	11.37	4.72	784	30	740	90.69	TAIR|locus:2033755 - symbol:AT1G32520 "AT1G32520" species:3702 "Arabidopsis thaliana" [GO:0003674 "molecular_function" evidence=ND] [GO:0008150 "biological_process" evidence=ND] [GO:0009507 "chloroplast" evidence=ISM;IDA] EMBL:CP002684 Proteomes:UP000006548 GO:GO:0009507 InterPro:IPR006571 Pfam:PF07534 EMBL:AK175311 RefSeq:NP_174530.2 UniGene:At.40126 ProteinModelPortal:Q682Q6 EnsemblPlants:AT1G3…	239	1	239	100	459	5e-163	220/239	92	229/239	95	2/239	0	3
c52097_g1_i1	-4.43721	-2.93896	-3.88404	1.12838	1.01591	1.59685	1.23396	2.63948	0.404136	0.998485	0.596232	2.55379	2.72804	0.32	0.64	0.41	6.21	6.93	1102	2	802	72.69	TAIR|locus:2124172 - symbol:NRAMP5 "AT4G18790" species:3702 "Arabidopsis thaliana" [GO:0005215 "transporter activity" evidence=IEA] [GO:0005634 "nucleus" evidence=ISM] [GO:0015103 "inorganic anion transmembrane transporter activity" evidence=ISS] [GO:0016021 "integral component of membrane" evidence=IEA] [GO:0030001 "metal ion transport" evidence=ISS;NAS] [GO:0046873 "metal ion transmembrane tran…	530	264	530	50.38	466	1e-159	252/267	94	260/267	97	0/267	0	2
c53395_g4_i1	11.1092	15.6764	12.925	1.00497	0.929154	0.989469	0.956137	0.236463	3.7066	4.20344	3.92501	0.232916	0.240064	12.7	12.49	12.84	0.23	0.23	1811	1338	895	24.52	TAIR|locus:2828051 - symbol:AT2G07696 "AT2G07696" species:3702 "Arabidopsis thaliana" [GO:0003735 "structural constituent of ribosome" evidence=ISS] [GO:0005840 "ribosome" evidence=ISS] [GO:0006412 "translation" evidence=ISS] [GO:0009507 "chloroplast" evidence=ISM] InterPro:IPR000235 InterPro:IPR005717 PIRSF:PIRSF002122 PROSITE:PS00052 Pfam:PF00177 Proteomes:UP000006548 GO:GO:0005739 EMBL:CP00268…	148	1	148	100	293	1e-94	146/148	98	147/148	99	0/148	0	-3
c61245_g2_i1	9.39442	150.242	23.4586	-1.06254	1.298	1.87391	1.51256	0.410681	3.68857	7.6879	5.00881	0.456761	0.36925	12.54	156.92	28.58	0.5	0.37	876	2	874	99.66	TAIR|locus:2158352 - symbol:SUC6 "AT5G43610" species:3702 "Arabidopsis thaliana" [GO:0005351 "sugar:proton symporter activity" evidence=ISS] [GO:0005886 "plasma membrane" evidence=ISM] [GO:0005887 "integral component of plasma membrane" evidence=IEA] [GO:0005985 "sucrose metabolic process" evidence=IEA] [GO:0008506 "sucrose:proton symporter activity" evidence=ISS] [GO:0008515 "sucrose transmembra…	492	131	411	57.11	379	2e-127	179/291	61	222/291	76	10/291	3	2
c56704_g1_i1	-4.01865	-2.87929	-3.74892	-1.01943	1.08327	1.53828	1.1925	2.46598	0.473193	0.95419	0.573428	2.4799	2.45214	0.39	0.6	0.39	5.85	5.56	1942	493	1179	35.38	TAIR|locus:2017829 - symbol:WRI4 "AT1G79700" species:3702 "Arabidopsis thaliana" [GO:0003677 "DNA binding" evidence=IEA] [GO:0003700 "sequence-specific DNA binding transcription factor activity" evidence=IEA;ISS] [GO:0005634 "nucleus" evidence=ISM;IEA;IC] [GO:0006351 "transcription, DNA-templated" evidence=IEA] [GO:0006355 "regulation of transcription, DNA-templated" evidence=IEA;ISS] [GO:0009873…	313	86	313	72.84	332	2e-106	193/232	83	208/232	89	7/232	3	1
c57006_g1_i5	4.88498	1.02859	4.18701	-1.11568	3.50235	2.56059	3.42073	2.46011	4.82868	2.58101	4.60625	2.54033	2.38241	28.55	3.37	21.39	6.14	5.24	506	129	344	42.69	TAIR|locus:2012482 - symbol:UTR3 "AT1G14360" species:3702 "Arabidopsis thaliana" [GO:0015165 "pyrimidine nucleotide-sugar transmembrane transporter activity" evidence=ISS] [GO:0090481 "pyrimidine nucleotide-sugar transmembrane transport" evidence=ISS] [GO:0005460 "UDP-glucose transmembrane transporter activity" evidence=IDA] [GO:0009553 "embryo sac development" evidence=IMP] [GO:0009555 "pollen d…	331	1	72	21.75	132	6e-36	65/72	90	67/72	93	0/72	0	3
c49631_g1_i3	7.64832	-1.02392	9.95823	-1.56436	1.9118	0.925356	2.00346	0.529088	3.87771	0.908464	4.25845	0.942562	0.296992	14.41	0.56	16.47	1.24	0.29	628	128	274	23.41	TAIR|locus:1006230554 - symbol:AT5G10745 "AT5G10745" species:3702 "Arabidopsis thaliana" [GO:0003674 "molecular_function" evidence=ND] [GO:0008150 "biological_process" evidence=ND] Proteomes:UP000006548 EMBL:CP002688 EMBL:AY086573 EMBL:BT025300 EMBL:AK117359 EMBL:AK227907 RefSeq:NP_974764.1 UniGene:At.44868 EnsemblPlants:AT5G10745.1 GeneID:2745984 KEGG:ath:AT5G10745 TAIR:AT5G10745 eggNOG:NOG31146…	51	1	51	100	55.8	2e-09	46/51	90	47/51	92	2/51	3	2
c51531_g1_i1	-4.88356	-4.57933	-4.57933	-1.02666	1.00748	1.12367	1.12367	2.64928	0.380396	0.473193	0.473193	2.66833	2.63037	0.3	0.25	0.31	6.79	6.42	561	133	468	59.89	TAIR|locus:2083921 - symbol:AT3G53310 "AT3G53310" species:3702 "Arabidopsis thaliana" [GO:0003677 "DNA binding" evidence=IEA;ISS] [GO:0003700 "sequence-specific DNA binding transcription factor activity" evidence=ISS] [GO:0005634 "nucleus" evidence=ISM;IEA] [GO:0006351 "transcription, DNA-templated" evidence=IEA] [GO:0006355 "regulation of transcription, DNA-templated" evidence=IEA;ISS] InterPro:…	286	3	114	39.16	146	4e-41	71/112	63	85/112	75	0/112	0	1
c61744_g1_i1	-5.1781	-5.47239	-5.37628	-1.09047	1.4355	1.34817	1.37676	2.98528	0.67598	0.596232	0.621795	3.0484	2.92346	0.6	0.33	0.43	9.08	8.1	565	564	121	78.58	TAIR|locus:2125206 - symbol:CNGC13 "AT4G01010" species:3702 "Arabidopsis thaliana" [GO:0005216 "ion channel activity" evidence=ISS] [GO:0005249 "voltage-gated potassium channel activity" evidence=IBA] [GO:0005516 "calmodulin binding" evidence=IEA;ISS] [GO:0005886 "plasma membrane" evidence=ISM] [GO:0005887 "integral component of plasma membrane" evidence=IBA] [GO:0030551 "cyclic nucleotide bindin…	696	552	696	20.83	270	1e-84	136/148	91	142/148	95	3/148	2	-2
c55836_g2_i1	-5.32012	-1.43832	-4.75146	-1.16865	1.24184	2.66153	1.42165	2.82194	0.525149	2.41222	0.688236	2.93661	2.71176	0.44	2.9	0.49	8.34	6.85	709	709	317	55.43	TAIR|locus:2006817 - symbol:NUDT18 "AT1G14860" species:3702 "Arabidopsis thaliana" [GO:0005739 "mitochondrion" evidence=ISM;IEA] [GO:0016787 "hydrolase activity" evidence=IEA;ISS] [GO:0046872 "metal ion binding" evidence=IEA] InterPro:IPR000086 InterPro:IPR015797 InterPro:IPR020084 Pfam:PF00293 PROSITE:PS00893 PROSITE:PS51462 EMBL:CP002684 Proteomes:UP000006548 GO:GO:0005739 GO:GO:0046872 Gene3D:…	176	41	174	76.14	196	3e-61	110/134	82	123/134	91	3/134	2	-1
c47749_g1_i2	-5.41821	-2.24924	-6.82721	-1.27762	1.13151	2.22168	0.564994	2.69955	0.44424	1.71262	0.110761	2.88206	2.5286	0.36	1.49	0.06	8	5.93	560				No hit
c49355_g2_i1	-5.50533	-15.7152	-13.0815	-1.73385	4.15577	2.97488	3.21285	5.15224	3.10368	1.59042	1.85505	5.5645	4.77053	7.94	1.31	2.23	56.13	31.04	708	2	436	61.44	TAIR|locus:2018374 - symbol:AXR3 "AT1G04250" species:3702 "Arabidopsis thaliana" [GO:0003700 "sequence-specific DNA binding transcription factor activity" evidence=ISS;NAS] [GO:0005634 "nucleus" evidence=ISM;IDA] [GO:0046983 "protein dimerization activity" evidence=IEA] [GO:0009734 "auxin-activated signaling pathway" evidence=TAS] [GO:0005515 "protein binding" evidence=IPI] [GO:0009733 "response …	229	82	228	64.19	270	3e-89	129/147	87	138/147	93	2/147	1	2
c49699_g1_i1	-1.12769	-8.96006	-1.00475	-1.00995	5.22131	3.37466	5.3053	5.30157	5.13535	2.14521	5.30188	5.30872	5.29443	35.58	2.27	35.13	46.61	45.21	553	552	397	28.21	TAIR|locus:2028401 - symbol:AT1G49140 "AT1G49140" species:3702 "Arabidopsis thaliana" [GO:0055114 "oxidation-reduction process" evidence=IEA] [GO:0005739 "mitochondrion" evidence=IDA] [GO:0009853 "photorespiration" evidence=TAS] [GO:0031966 "mitochondrial membrane" evidence=IDA] [GO:0045271 "respiratory chain complex I" evidence=IDA] [GO:0005747 "mitochondrial respiratory chain complex I" evidenc…	107	56	107	48.6	119	8e-33	52/52	100	52/52	100	0/52	0	-2
c39180_g1_i1	4.55332	1.0727	2.65743	1.0727	1.06643	0.4819	0.894511	0.4819	2.62085	0.535173	1.84396	0.433929	0.535173	5.42	0.29	2.2	0.47	0.57	1352	240	1145	67.01	TAIR|locus:2074603 - symbol:AT3G11150 "AT3G11150" species:3702 "Arabidopsis thaliana" [GO:0003674 "molecular_function" evidence=ND] [GO:0008150 "biological_process" evidence=ND] [GO:0009507 "chloroplast" evidence=ISM] Proteomes:UP000006548 EMBL:CP002686 Gene3D:2.60.120.330 InterPro:IPR027443 EMBL:BT005331 EMBL:AK118481 RefSeq:NP_187725.2 UniGene:At.39798 ProteinModelPortal:Q8GX26 IntAct:Q8GX26 ST…	371	67	371	82.21	392	8e-132	210/307	68	249/307	81	7/307	2	3
c60813_g1_i2	7.54386	3.22175	8.13183	1.15941	2.5549	2.16937	2.58615	1.58693	4.39912	3.17166	4.5074	1.48382	1.69721	21.04	5.58	19.9	2.39	2.84	1003	63	1001	93.62	TAIR|locus:2034481 - symbol:STRS1 "AT1G31970" species:3702 "Arabidopsis thaliana" [GO:0003723 "RNA binding" evidence=IEA] [GO:0004386 "helicase activity" evidence=IEA] [GO:0005524 "ATP binding" evidence=IEA] [GO:0005634 "nucleus" evidence=ISM] [GO:0005730 "nucleolus" evidence=IEA] [GO:0006364 "rRNA processing" evidence=IEA] [GO:0008026 "ATP-dependent helicase activity" evidence=IEA;ISS] [GO:00058…	537	1	306	56.98	433	3e-147	266/315	84	282/315	89	11/315	3	3
c61960_g2_i1	-4.54345	-3.13697	-8.74869	1.11577	2.72599	3.09578	1.90342	4.10669	1.84464	2.37906	0.899362	4.02843	4.18647	2.69	2.82	0.7	18.78	20.43	201	200	3	98.51	TAIR|locus:2030893 - symbol:AT1G17940 "AT1G17940" species:3702 "Arabidopsis thaliana" [GO:0003674 "molecular_function" evidence=ND] [GO:0005634 "nucleus" evidence=ISM] EMBL:CP002684 Proteomes:UP000006548 EMBL:AC034106 Gene3D:1.25.40.280 InterPro:IPR004328 Pfam:PF03097 SMART:SM01041 PROSITE:PS51180 EMBL:BT022052 PIR:F86314 RefSeq:NP_173236.2 UniGene:At.41809 ProteinModelPortal:Q9LMT6 EnsemblPlants…	405	230	295	16.3	131	1e-36	62/66	93	64/66	96	0/66	0	-2
c56027_g2_i3	12.4056	2.76148	6.72423	1.03977	4.67545	3.8633	4.36268	3.22746	6.83237	4.66489	5.94882	3.19945	3.25572	117.32	17.74	56.83	10.22	10.38	2492	312	1676	54.78	TAIR|locus:2119151 - symbol:CDC20.1 "AT4G33270" species:3702 "Arabidopsis thaliana" [GO:0004871 "signal transducer activity" evidence=ISS] [GO:0005634 "nucleus" evidence=ISM;IDA] [GO:0005834 "heterotrimeric G-protein complex" evidence=ISS] [GO:0007067 "mitotic nuclear division" evidence=IEA] [GO:0007165 "signal transduction" evidence=ISS] [GO:0016567 "protein ubiquitination" evidence=IEA] [GO:005…	457	1	457	100	820	0	407/458	88	419/458	91	4/458	0	3
c52002_g4_i1	-1.03654	20.6664	1.64023	-1.06609	0.631791	1.81909	0.950331	0.610295	0.606435	5.02742	1.37211	0.658207	0.565872	0.52	23.22	1.31	0.78	0.61	1323				No hit
c59555_g2_i2	-25.5968	-4.32618	-20.2173	1.36527	1.40801	3.87084	1.92557	5.28882	0.391101	2.9559	0.731473	5.06899	5.51818	0.31	4.67	0.53	39.41	52.57	1683	1446	133	78.07	TAIR|locus:2056916 - symbol:AT2G03200 "AT2G03200" species:3702 "Arabidopsis thaliana" [GO:0004190 "aspartic-type endopeptidase activity" evidence=IEA] [GO:0005576 "extracellular region" evidence=ISM] [GO:0006508 "proteolysis" evidence=IEA;ISS] [GO:0000041 "transition metal ion transport" evidence=RCA] [GO:0010228 "vegetative to reproductive phase transition of meristem" evidence=RCA] [GO:0010413 …	461	23	460	95.01	754	0	400/438	91	419/438	95	0/438	0	-1
c53043_g3_i1	-7.36997	-23.4035	-25.3363	-1.00703	5.65638	4.45674	4.36226	7.27278	4.39617	2.72918	2.61469	7.27783	7.26773	21.01	3.84	4.46	190.82	173.88	377	377	135	64.46	TAIR|locus:2144771 - symbol:AT5G09570 "AT5G09570" species:3702 "Arabidopsis thaliana" [GO:0003674 "molecular_function" evidence=ND] [GO:0005634 "nucleus" evidence=ISM] [GO:0008150 "biological_process" evidence=ND] [GO:0016036 "cellular response to phosphate starvation" evidence=RCA] [GO:0019375 "galactolipid biosynthetic process" evidence=RCA] [GO:0045892 "negative regulation of transcription, DN…	139	64	139	54.68	94	2e-23	47/81	58	62/81	76	5/81	6	-1
c53163_g1_i1	-4.80431	-5.17716	-4.74141	-1.16127	1.95841	1.86262	1.97482	3.28466	1.12995	1.02212	1.14897	3.39428	3.17857	1.21	0.66	0.99	11.77	9.78	656	656	330	49.85	TAIR|locus:2007131 - symbol:AT1G69360 "AT1G69360" species:3702 "Arabidopsis thaliana" [GO:0003674 "molecular_function" evidence=ND] [GO:0008150 "biological_process" evidence=ND] EMBL:CP002684 Proteomes:UP000006548 InterPro:IPR008581 Pfam:PF05904 RefSeq:NP_564962.1 UniGene:At.25470 ProteinModelPortal:F4I0M4 PRIDE:F4I0M4 EnsemblPlants:AT1G69360.1 GeneID:843268 KEGG:ath:AT1G69360 TAIR:AT1G69360 InPa…	896	786	896	12.39	198	4e-57	98/111	88	105/111	94	2/111	1	-1
c53501_g1_i3	-7.41474	-25.422	-18.3654	1.08217	3.05049	0.857993	1.73133	4.87734	1.93031	0.152706	0.621795	4.82071	4.93464	2.92	0.08	0.43	33.08	34.8	1378	2	967	70.1	TAIR|locus:2102152 - symbol:MYB106 "AT3G01140" species:3702 "Arabidopsis thaliana" [GO:0003677 "DNA binding" evidence=IEA;ISS] [GO:0003682 "chromatin binding" evidence=IEA] [GO:0003700 "sequence-specific DNA binding transcription factor activity" evidence=ISS] [GO:0005634 "nucleus" evidence=ISM] [GO:0006355 "regulation of transcription, DNA-templated" evidence=ISS] [GO:0010091 "trichome branching…	388	69	388	82.47	483	3e-167	278/328	84	293/328	89	14/328	4	2
c87834_g1_i1	5.29584	-1.08822	2.12402	-1.33217	2.14982	1.19828	1.72044	1.03342	3.66567	1.13884	2.34761	1.26081	0.847035	12.33	0.77	3.53	1.88	1.02	588	558	310	42.35	TAIR|locus:1006230224 - symbol:AT3G16895 "AT3G16895" species:3702 "Arabidopsis thaliana" [GO:0003674 "molecular_function" evidence=ND] [GO:0005576 "extracellular region" evidence=ISM;IEA] [GO:0031640 "killing of cells of other organism" evidence=IEA] [GO:0050832 "defense response to fungus" evidence=IEA] Proteomes:UP000006548 EMBL:CP002686 GO:GO:0005576 GO:GO:0050832 GO:GO:0031640 EMBL:AB026636 H…	83	1	82	98.8	73.6	1e-15	34/83	40	49/83	59	1/83	1	-1
c43571_g1_i1	-4.0878	-3.84695	-4.00671	1.05493	0.487092	0.651865	0.546969	2.18032	0.110761	0.198371	0.139665	2.14209	2.21923	0.07	0.1	0.08	4.42	4.58	490	490	344	30	TAIR|locus:2115949 - symbol:AT4G05460 "AT4G05460" species:3702 "Arabidopsis thaliana" [GO:0004842 "ubiquitin-protein transferase activity" evidence=ISS] [GO:0005634 "nucleus" evidence=ISM;IEA] [GO:0016567 "protein ubiquitination" evidence=IEA] [GO:0006511 "ubiquitin-dependent protein catabolic process" evidence=TAS] Pfam:PF00560 InterPro:IPR001611 InterPro:IPR001810 Pfam:PF12937 PROSITE:PS50181 S…	302	207	255	16.23	76.3	1e-15	34/49	69	39/49	79	0/49	0	-1
c56745_g1_i5	-7.40608	-2.37074	-7.3109	-1.27	1.23273	2.64836	1.25777	3.16613	0.454533	2.09791	0.473193	3.34324	2.99841	0.37	2.17	0.31	11.33	8.59	1232	929	198	59.42	TAIR|locus:2120056 - symbol:BT5 "AT4G37610" species:3702 "Arabidopsis thaliana" [GO:0003712 "transcription cofactor activity" evidence=IEA] [GO:0004402 "histone acetyltransferase activity" evidence=IEA] [GO:0005634 "nucleus" evidence=ISM;IEA] [GO:0008270 "zinc ion binding" evidence=IEA] [GO:0016567 "protein ubiquitination" evidence=IEA] [GO:0006355 "regulation of transcription, DNA-templated" evi…	368	119	361	66.03	327	5e-107	155/245	63	189/245	77	3/245	1	-1
c57411_g1_i6	-3.13868	-4.22365	-3.50271	1.08198	3.69352	3.41579	3.59337	4.66612	2.95948	2.53114	2.80116	4.60963	4.7233	7.1	3.23	5.24	28.33	30.08	916	273	860	64.19	TAIR|locus:2204380 - symbol:ARAC5 "AT1G75840" species:3702 "Arabidopsis thaliana" [GO:0007264 "small GTPase mediated signal transduction" evidence=IEA] [GO:0005515 "protein binding" evidence=IPI] [GO:0003924 "GTPase activity" evidence=ISS] [GO:0005886 "plasma membrane" evidence=IDA] [GO:0005634 "nucleus" evidence=IDA] [GO:0005730 "nucleolus" evidence=IDA] [GO:0005737 "cytoplasm" evidence=IDA] [GO…	196	1	196	100	356	1e-122	191/196	97	194/196	98	0/196	0	3
c48690_g1_i2	-4.36798	-1.35449	-4.03264	-1.4314	1.42903	2.6168	1.53947	2.57312	0.717842	2.40706	0.833084	2.84481	2.32738	0.65	2.89	0.63	7.77	5.01	743				No hit
c48772_g1_i1	-32.7401	-31.7151	-25.3611	1.09601	2.16463	2.22563	2.61454	5.90165	0.8029	0.848789	1.17134	5.83589	5.96815	0.75	0.51	1.02	68.27	70.86	916	797	306	53.71	TAIR|locus:504955822 - symbol:AT3G06145 "AT3G06145" species:3702 "Arabidopsis thaliana" [GO:0003674 "molecular_function" evidence=ND] [GO:0005739 "mitochondrion" evidence=ISM] [GO:0008150 "biological_process" evidence=ND] Proteomes:UP000006548 EMBL:CP002686 EMBL:AK221570 RefSeq:NP_683534.2 UniGene:At.49594 STRING:3702.AT3G06145.1-P EnsemblPlants:AT3G06145.1 GeneID:819788 KEGG:ath:AT3G06145 TAIR:A…	166	5	164	96.39	280	3e-93	142/164	86	148/164	90	4/164	2	-3
c59423_g1_i2	-4.57929	-4.04155	-7.6627	1.29815	3.42723	3.54855	2.87365	4.88084	2.50112	2.68133	1.75839	4.69625	5.0727	4.89	3.68	2.02	30.11	38.44	1341				No hit
c44560_g1_i2	-8.00286	-4.48321	-9.35545	-2.69907	2.98112	3.596	2.79235	4.05866	1.83708	2.67307	1.61179	4.8376	3.40514	2.67	3.66	1.72	33.48	11.56	1230	804	1115	25.37	TAIR|locus:2134563 - symbol:AT4G00780 "AT4G00780" species:3702 "Arabidopsis thaliana" [GO:0003674 "molecular_function" evidence=ND] [GO:0005575 "cellular_component" evidence=ND] [GO:0008150 "biological_process" evidence=ND] InterPro:IPR002083 InterPro:IPR008974 Pfam:PF00917 PROSITE:PS50144 SMART:SM00061 Proteomes:UP000006548 EMBL:CP002687 SUPFAM:SSF49599 HOGENOM:HOG000015142 EMBL:AY065285 EMBL:AY…	299	196	299	34.78	152	2e-107	71/104	68	82/104	78	0/104	0	3
c55779_g2_i3	3.08013	5.41192	2.12017	1.088	1.49783	1.72303	1.32772	0.95093	2.51503	3.32817	1.97622	0.892034	1.01371	4.95	6.36	2.52	1.15	1.31	1231	120	761	52.15	TAIR|locus:2026821 - symbol:CRK2 "AT1G70520" species:3702 "Arabidopsis thaliana" [GO:0001653 "peptide receptor activity" evidence=IBA] [GO:0004675 "transmembrane receptor protein serine/threonine kinase activity" evidence=IBA] [GO:0005576 "extracellular region" evidence=ISM] [GO:0009755 "hormone-mediated signaling pathway" evidence=IBA] [GO:0016021 "integral component of membrane" evidence=IEA] […	649	115	356	37.29	97.8	5e-25	77/247	31	107/247	43	38/247	15	3
c18396_g1_i2	-3.71584	2.08333	-29.8375	-1.04662	4.87482	6.42042	2.44824	5.87981	4.01908	6.97166	1.01371	5.91277	5.84703	15.99	97.93	0.83	72.08	65.25	722	721	488	32.41	RGD|2321712 - symbol:LOC100360645 "ubiquitin B-like" species:10116 "Rattus norvegicus" [GO:0070062 "extracellular exosome" evidence=IEA] InterPro:IPR000626 Pfam:PF00240 PROSITE:PS50053 SMART:SM00213 RGD:2321712 Prosite:PS00299 GO:GO:0070062 Proteomes:UP000002494 InterPro:IPR029071 SUPFAM:SSF54236 InterPro:IPR019954 InterPro:IPR019956 PRINTS:PR00348 OrthoDB:EOG7JDR1W GeneTree:ENSGT00780000121932 T…	160	75	150	47.5	68.6	4e-13	43/78	55	51/78	65	2/78	2	-2
c38578_g1_i2	-3.78009	-2.19429	-7.22361	-1.50419	4.58622	5.04605	3.96984	5.34206	3.72625	4.51091	2.79195	5.64467	5.05568	12.91	15.79	5.2	59.57	38.01	1043	240	680	42.28	TAIR|locus:2129570 - symbol:AT4G14270 "AT4G14270" species:3702 "Arabidopsis thaliana" [GO:0003674 "molecular_function" evidence=ND] [GO:0005634 "nucleus" evidence=ISM] [GO:0008150 "biological_process" evidence=ND] Proteomes:UP000006548 EMBL:CP002687 EMBL:Z97335 EMBL:AL161538 EMBL:AK118928 EMBL:AY045858 EMBL:AY091384 EMBL:AK175142 EMBL:AK175550 EMBL:AK176046 EMBL:AK176534 EMBL:AK176574 EMBL:AK1768…	143	1	143	100	243	2e-78	118/147	80	129/147	87	4/147	2	3
c53931_g1_i1	3.67589	1.50564	4.2238	-1.05727	2.35578	1.86901	2.42277	1.5563	3.47509	2.18737	3.67554	1.59699	1.51665	10.6	2.36	10.6	2.68	2.37	1055	139	912	73.36	TAIR|locus:2014550 - symbol:AT1G03180 "AT1G03180" species:3702 "Arabidopsis thaliana" [GO:0003674 "molecular_function" evidence=ND] [GO:0005634 "nucleus" evidence=ISM] [GO:0005739 "mitochondrion" evidence=ISM] [GO:0008150 "biological_process" evidence=ND] EMBL:CP002684 Proteomes:UP000006548 EMBL:AY800558 EMBL:AY924649 RefSeq:NP_171817.2 UniGene:At.51157 ProteinModelPortal:Q5Q0J3 EnsemblPlants:AT1…	265	13	265	95.47	431	5e-150	230/258	89	243/258	94	5/258	1	1
c60583_g1_i2	3.58195	4.19017	4.2583	1.21256	2.18897	2.26288	2.27034	1.58716	3.29496	3.52122	3.54449	1.45421	1.73227	9.26	7.41	9.61	2.32	2.94	13101	298	2325	15.48	UNIPROTKB|G4N6L6 - symbol:MGG_06537 "Vacuolar protein sorting-associated protein 13" species:242507 "Magnaporthe oryzae 70-15" [GO:0003674 "molecular_function" evidence=ND] [GO:0005575 "cellular_component" evidence=ND] InterPro:IPR009543 Proteomes:UP000009058 EMBL:CM001234 InterPro:IPR015412 InterPro:IPR026854 Pfam:PF09333 Pfam:PF12624 OrthoDB:EOG712V4J InterPro:IPR026847 PANTHER:PTHR16166 Pfam:P…	3223	1	713	22.12	262	4e-68	217/732	29	355/732	48	75/732	10	1
c54133_g1_i2	1.47551	-59.9586	1.05874	1.07398	6.37871	1.10041	6.14531	6.15554	6.66548	0.198371	6.18662	6.10427	6.20724	105.67	0.1	66.69	82.27	83.26	483				No hit
c40731_g2_i1	-8.50611	-24.2113	-34.369	1.17844	5.06529	3.91604	3.4465	6.95715	3.75121	2.2421	1.73667	6.83971	7.0766	13.16	2.48	1.97	135.17	151.25	1301	435	1088	50.27	TAIR|locus:2032372 - symbol:SEP3 "AT1G24260" species:3702 "Arabidopsis thaliana" [GO:0003677 "DNA binding" evidence=IEA;ISS;IDA] [GO:0003700 "sequence-specific DNA binding transcription factor activity" evidence=IEA;ISS;TAS] [GO:0005634 "nucleus" evidence=ISM;IEA;IDA] [GO:0006351 "transcription, DNA-templated" evidence=IEA] [GO:0006355 "regulation of transcription, DNA-templated" evidence=IEA;ISS…	251	6	222	86.45	376	2e-127	209/221	94	212/221	95	7/221	3	3
c3883_g1_i1	-8.36444	-11.2186	-9.06836	1.34901	6.23074	5.95446	6.15594	8.16158	4.88422	4.46067	4.76764	7.94849	8.38039	29.66	15.15	24.02	327.77	398.07	2600	271	2358	80.31	TAIR|locus:2199695 - symbol:AT1G22730 species:3702 "Arabidopsis thaliana" [GO:0005634 "nucleus" evidence=ISM] [GO:0008150 "biological_process" evidence=ND] [GO:0016853 "isomerase activity" evidence=IEA] InterPro:IPR016024 InterPro:IPR016021 EMBL:CP002684 Proteomes:UP000006548 SUPFAM:SSF48371 GO:GO:0016853 Gene3D:1.25.40.180 InterPro:IPR003891 Pfam:PF02847 SMART:SM00544 PROSITE:PS51366 EMBL:AC0039…	693	2	691	99.57	1157	0	619/697	88	640/697	91	8/697	1	1
c57248_g1_i1	-10.6968	-6.92504	-8.19968	-1.0845	1.08508	1.87614	1.61544	3.6754	0.315284	0.942562	0.698817	3.73439	3.61736	0.24	0.59	0.5	15.16	13.54	1913	1836	340	78.25	TAIR|locus:2010791 - symbol:AMT1;2 "ammonium transporter 1;2" species:3702 "Arabidopsis thaliana" [GO:0005886 "plasma membrane" evidence=ISM;IDA] [GO:0006810 "transport" evidence=ISS] [GO:0008519 "ammonium transmembrane transporter activity" evidence=IEA;ISS] [GO:0015695 "organic cation transport" evidence=ISS] [GO:0016020 "membrane" evidence=ISS] [GO:0016021 "integral component of membrane" evid…	514	1	498	96.89	828	0	466/499	93	479/499	95	1/499	0	-3
c59152_g1_i1	-6.22312	-6.87512	-6.5551	-1.03062	0.900844	0.62639	0.769992	2.8941	0.278304	0.134558	0.203326	2.91594	2.87243	0.21	0.07	0.12	8.22	7.81	2293	407	2104	74.05	TAIR|locus:2156837 - symbol:MLO10 "AT5G65970" species:3702 "Arabidopsis thaliana" [GO:0005516 "calmodulin binding" evidence=IEA] [GO:0005739 "mitochondrion" evidence=ISM] [GO:0006952 "defense response" evidence=IEA] [GO:0009607 "response to biotic stimulus" evidence=IEA] [GO:0016021 "integral component of membrane" evidence=IEA] InterPro:IPR004326 Pfam:PF03094 GO:GO:0016021 Proteomes:UP000006548 …	569	11	568	98.07	893	0	481/567	84	519/567	91	10/567	1	2
c39707_g1_i1	-4.59693	2.57639	-4.24873	1.3654	0.599479	2.9583	0.791716	2.56823	0.152706	3.71873	0.266347	2.35338	2.8027	0.1	8.63	0.16	5.28	7.38	2537	100	2226	83.84	TAIR|locus:2096991 - symbol:AT3G54510 "AT3G54510" species:3702 "Arabidopsis thaliana" [GO:0006811 "ion transport" evidence=IEA] [GO:0009507 "chloroplast" evidence=ISM] [GO:0016020 "membrane" evidence=IEA] [GO:0016021 "integral component of membrane" evidence=IEA] [GO:0009686 "gibberellin biosynthetic process" evidence=RCA] [GO:0009740 "gibberellic acid mediated signaling pathway" evidence=RCA] In…	712	1	712	100	1153	0	640/713	89	670/713	93	5/713	0	1
c44258_g2_i1	7.46012	2.42648	6.63737	2.41629	4.69381	4.05225	4.63121	4.04966	6.36216	4.74183	6.19357	3.46296	4.73575	85.74	18.75	67.02	12.35	30.38	237	125	235	46.84	UNIPROTKB|Q86NF4 - symbol:eef-1a.2 "Protein EEF-1A.2, isoform b" species:6239 "Caenorhabditis elegans" [GO:0000166 "nucleotide binding" evidence=IEA] [GO:0003924 "GTPase activity" evidence=IEA] [GO:0005525 "GTP binding" evidence=IEA] [GO:0006412 "translation" evidence=ISS] [GO:0008135 "translation factor activity, RNA binding" evidence=ISS] [GO:0009792 "embryo development ending in birth or egg h…	77	1	37	48.05	74.7	2e-17	35/37	94	35/37	94	0/37	0	2
c55327_g3_i1	-6.1339	-4.19271	-6.02849	1.08733	1.4585	1.98015	1.48625	3.32762	0.650972	1.19989	0.67598	3.26778	3.38857	0.57	0.83	0.48	10.72	11.41	1907	1873	704	61.35	TAIR|locus:2144970 - symbol:AT5G18910 "AT5G18910" species:3702 "Arabidopsis thaliana" [GO:0001653 "peptide receptor activity" evidence=IBA] [GO:0004675 "transmembrane receptor protein serine/threonine kinase activity" evidence=IBA] [GO:0005634 "nucleus" evidence=ISM] [GO:0005886 "plasma membrane" evidence=IBA] [GO:0009506 "plasmodesma" evidence=IBA] [GO:0009755 "hormone-mediated signaling pathway…	511	120	511	76.71	722	0	356/392	90	374/392	95	2/392	0	-2
c43293_g2_i1	-45.0225	-20.9135	-46.4412	-1.77888	2.13619	3.3838	2.06994	5.79521	0.732995	1.83921	0.688236	6.22557	5.3946	0.67	1.69	0.49	89.78	48.4	422	2	226	53.32	TAIR|locus:2180597 - symbol:TGG1 "AT5G26000" species:3702 "Arabidopsis thaliana" [GO:0004553 "hydrolase activity, hydrolyzing O-glycosyl compounds" evidence=ISS] [GO:0005576 "extracellular region" evidence=ISM] [GO:0005975 "carbohydrate metabolic process" evidence=IEA] [GO:0009738 "abscisic acid-activated signaling pathway" evidence=IEA] [GO:0046872 "metal ion binding" evidence=IEA] [GO:0009507 "…	541	466	541	14.05	103	5e-25	50/78	64	60/78	76	5/78	6	2
c55970_g5_i1	-7.21906	-2.14563	-6.07934	1.78864	0.600668	2.35904	1.04778	3.36657	0.121353	1.87176	0.36925	2.97316	3.81203	0.08	1.74	0.23	8.58	15.62	1826	1623	160	80.18	TAIR|locus:2080687 - symbol:GPAT5 "AT3G11430" species:3702 "Arabidopsis thaliana" [GO:0004366 "glycerol-3-phosphate O-acyltransferase activity" evidence=IEA] [GO:0008152 "metabolic process" evidence=ISS] [GO:0008514 "organic anion transmembrane transporter activity" evidence=ISS] [GO:0016021 "integral component of membrane" evidence=IEA] [GO:0016024 "CDP-diacylglycerol biosynthetic process" evide…	502	17	502	96.81	786	0	436/488	89	457/488	93	2/488	0	-3
c50841_g2_i1	-9.09098	-2.98382	-19.1836	-1.131	3.84267	4.90007	2.92735	5.6622	2.56726	4.17454	1.48989	5.7517	5.57409	5.18	12.2	1.5	63.95	54.4	931	2	592	63.48	TAIR|locus:2010449 - symbol:AT1G27930 "AT1G27930" species:3702 "Arabidopsis thaliana" [GO:0008150 "biological_process" evidence=ND] [GO:0005515 "protein binding" evidence=IPI] [GO:0005794 "Golgi apparatus" evidence=IDA] [GO:0006857 "oligopeptide transport" evidence=RCA] [GO:0005768 "endosome" evidence=IDA] [GO:0005802 "trans-Golgi network" evidence=IDA] EMBL:CP002684 Proteomes:UP000006548 GO:GO:0…	289	93	289	68.17	399	6e-138	190/197	96	194/197	98	0/197	0	2
c59527_g1_i3	2.8905	2.78983	5.65591	-1.00218	3.43062	3.41006	3.79891	2.74779	4.28068	4.22954	5.24912	2.74936	2.74622	19.34	12.75	33.89	7.24	7.04	4362	4286	2736	35.56	TAIR|locus:2181422 - symbol:PGLCT "AT5G16150" species:3702 "Arabidopsis thaliana" [GO:0005351 "sugar:proton symporter activity" evidence=ISS] [GO:0005886 "plasma membrane" evidence=ISM] [GO:0008643 "carbohydrate transport" evidence=IEA] [GO:0009706 "chloroplast inner membrane" evidence=IEA] [GO:0015144 "carbohydrate transmembrane transporter activity" evidence=ISS] [GO:0016020 "membrane" evidence…	546	27	545	95.05	769	0	492/520	94	506/520	97	4/520	0	-2
c53186_g6_i1	-4.55578	-3.52303	-4.74167	1.65137	1.30171	1.6525	1.23824	3.13515	0.606435	0.977317	0.548735	2.79413	3.51779	0.52	0.62	0.37	7.49	12.58	882	1	882	100	TAIR|locus:2020270 - symbol:XIB "AT1G04160" species:3702 "Arabidopsis thaliana" [GO:0003779 "actin binding" evidence=IEA] [GO:0005516 "calmodulin binding" evidence=IEA] [GO:0005524 "ATP binding" evidence=IEA] [GO:0005634 "nucleus" evidence=ISM] [GO:0005737 "cytoplasm" evidence=IEA] [GO:0016459 "myosin complex" evidence=IEA] [GO:0003774 "motor activity" evidence=ISS] [GO:0030048 "actin filament-ba…	1500	947	1242	19.73	439	3e-141	255/296	86	272/296	91	2/296	0	1
c39354_g1_i2	4.14515	3.69213	4.28457	1.35337	2.31757	2.26257	2.33305	1.71312	3.56012	3.39314	3.60784	1.50869	1.94525	11.33	6.7	10.09	2.45	3.59	297				No hit
c61485_g1_i4	-5.07636	-3.09081	-3.27245	-3.55498	2.00326	2.5521	2.49509	2.41002	1.14897	1.86478	1.78239	3.49276	1.66292	1.24	1.73	2.07	12.65	2.74	2328	2292	283	86.34	TAIR|locus:2121676 - symbol:CRK10 "AT4G23180" species:3702 "Arabidopsis thaliana" [GO:0001653 "peptide receptor activity" evidence=IBA] [GO:0004675 "transmembrane receptor protein serine/threonine kinase activity" evidence=IBA] [GO:0009506 "plasmodesma" evidence=IBA] [GO:0009755 "hormone-mediated signaling pathway" evidence=IBA] [GO:0016301 "kinase activity" evidence=ISS] [GO:0031625 "ubiquitin p…	669	1	669	100	966	0	553/670	82	595/670	88	1/670	0	-1
c57048_g1_i4	-9.09082	-10.1157	-9.24191	1.1119	1.82096	1.64248	1.79458	4.08689	0.82668	0.672573	0.8029	4.01109	4.16412	0.78	0.38	0.6	18.54	20.11	3916	3705	1675	51.86	TAIR|locus:4515103412 - symbol:AT4G17616 "AT4G17616" species:3702 "Arabidopsis thaliana" [GO:0003674 "molecular_function" evidence=ND] [GO:0005739 "mitochondrion" evidence=ISM] [GO:0008150 "biological_process" evidence=ND] InterPro:IPR002885 Proteomes:UP000006548 EMBL:CP002687 PROSITE:PS51375 EMBL:Z97343 EMBL:AL161546 Pfam:PF01535 EMBL:BX841548 RefSeq:NP_001119002.1 UniGene:At.72949 ProteinModelP…	674	1	674	100	1140	0	581/678	85	626/678	92	5/678	0	-2
c47841_g1_i2	-8.74503	-5.14596	-9.16881	-1.16162	1.19484	2.03228	1.08925	3.42283	0.404136	1.16916	0.335865	3.5326	3.31646	0.32	0.8	0.21	13.04	10.86	1397	285	1214	66.57	TAIR|locus:2184251 - symbol:BZO2H3 "AT5G28770" species:3702 "Arabidopsis thaliana" [GO:0003677 "DNA binding" evidence=ISS] [GO:0003700 "sequence-specific DNA binding transcription factor activity" evidence=ISS] [GO:0005634 "nucleus" evidence=ISM;IDA] [GO:0006351 "transcription, DNA-templated" evidence=IEA] [GO:0006355 "regulation of transcription, DNA-templated" evidence=IEA;ISS] [GO:0043565 "seq…	314	6	314	98.41	398	1e-134	232/320	72	259/320	80	21/320	6	3
c52332_g1_i1	31.6091	10.0315	45.8073	1.08769	0.683405	0.560928	0.718544	0.140119	5.07431	3.4185	5.60954	0.0920405	0.213312	34.05	6.84	43.87	0.09	0.2	971	790	299	50.67	TAIR|locus:2128776 - symbol:CASPL1C1 "AT4G03540" species:3702 "Arabidopsis thaliana" [GO:0003674 "molecular_function" evidence=ND] [GO:0005886 "plasma membrane" evidence=IEA] [GO:0008150 "biological_process" evidence=ND] [GO:0016021 "integral component of membrane" evidence=IEA] UniProt:Q9ZT81 GO:GO:0016021 Proteomes:UP000006548 GO:GO:0005886 EMBL:CP002687 eggNOG:NOG284520 HOGENOM:HOG000237690 In…	164	1	164	100	154	4e-44	154/164	93	158/164	96	0/164	0	-2
c59815_g1_i1	-4.62999	-3.96784	-4.24979	1.1651	0.2771	0.759401	0.595255	2.35285	0.0341992	0.256854	0.157816	2.24521	2.46566	0.02	0.13	0.09	4.82	5.62	2096	1946	306	78.29	TAIR|locus:2084183 - symbol:AT3G01630 species:3702 "Arabidopsis thaliana" [GO:0005739 "mitochondrion" evidence=ISM] Proteomes:UP000006548 EMBL:CP002686 InterPro:IPR020846 SUPFAM:SSF103473 InterPro:IPR010658 Pfam:PF06813 RefSeq:NP_186812.2 UniGene:At.41248 ProteinModelPortal:F4J4R8 PRIDE:F4J4R8 EnsemblPlants:AT3G01630.1 GeneID:819891 KEGG:ath:AT3G01630 TAIR:AT3G01630 InParanoid:F4J4R8 OMA:ASSPRWH …	551	12	551	98	827	0	456/553	82	486/553	87	19/553	3	-1
c60091_g3_i2	-2.56204	-5.50509	-17.675	1.12116	6.11043	5.45933	4.27971	6.90865	5.46935	4.36588	2.68301	6.82664	6.99164	44.68	14.1	4.74	133.97	143.23	1842	1448	75	74.59	TAIR|locus:2076066 - symbol:GAE6 "UDP-D-glucuronate 4-epimerase 6" species:3702 "Arabidopsis thaliana" [GO:0005794 "Golgi apparatus" evidence=ISM;IDA] [GO:0005975 "carbohydrate metabolic process" evidence=IEA] [GO:0016021 "integral component of membrane" evidence=IEA] [GO:0032580 "Golgi cisterna membrane" evidence=IEA] [GO:0050378 "UDP-glucuronate 4-epimerase activity" evidence=IEA;ISS] [GO:00506…	460	1	458	99.57	801	0	448/458	97	453/458	98	0/458	0	-2
c38081_g1_i1	4.31377	4.79731	7.41991	1.18491	1.3313	1.36786	1.50868	0.756391	2.75279	2.90606	3.53524	0.643838	0.888619	6.02	4.47	9.52	0.76	1.09	594				No hit
c61289_g1_i5	3.89344	5.56912	3.48183	1.05644	1.03096	1.13634	0.995784	0.480235	2.4033	2.91971	2.2421	0.442257	0.521473	4.49	4.53	3.21	0.48	0.55	760	183	638	60	TAIR|locus:2199808 - symbol:AMY2 "AT1G76130" species:3702 "Arabidopsis thaliana" [GO:0004556 "alpha-amylase activity" evidence=IEA;ISS] [GO:0005509 "calcium ion binding" evidence=IEA] [GO:0005576 "extracellular region" evidence=ISM;TAS] [GO:0005829 "cytosol" evidence=IEA] [GO:0005975 "carbohydrate metabolic process" evidence=IEA] InterPro:IPR006046 InterPro:IPR006047 InterPro:IPR012850 InterPro:I…	413	1	148	35.84	289	6e-94	138/152	90	142/152	93	4/152	2	3
c55894_g1_i1	-4.50159	-3.32031	-4.12015	-3.2766	1.16024	1.58754	1.29912	1.60356	0.503445	0.942562	0.631184	2.67388	0.96168	0.42	0.59	0.44	6.83	1.21	227	2	223	97.8	TAIR|locus:2032597 - symbol:AT1G72950 "AT1G72950" species:3702 "Arabidopsis thaliana" [GO:0006952 "defense response" evidence=ISS] [GO:0007165 "signal transduction" evidence=IEA] [GO:0043531 "ADP binding" evidence=IEA] InterPro:IPR000157 InterPro:IPR002182 Pfam:PF00931 Pfam:PF01582 PROSITE:PS50104 SMART:SM00255 Gene3D:3.40.50.300 InterPro:IPR027417 SUPFAM:SSF52540 EMBL:CP002684 Proteomes:UP000006…	379	121	196	20.05	80.5	5e-18	44/76	57	52/76	68	2/76	2	2
c47906_g2_i2	1.00375	4.24446	1.07188	-1.02729	0.075695	0.397089	0.112477	0.0499813	0.0784397	2.15863	0.173193	0.0730463	0.0341992	0.05	2.3	0.1	0.07	0.03	1146				No hit
c58350_g1_i3	-4.80238	-6.17826	-4.14083	1.0667	1.54659	1.13313	1.74464	3.09463	0.784654	0.421202	0.998485	3.0484	3.14155	0.73	0.22	0.81	9.08	9.54	1592	1382	270	69.91	TAIR|locus:2082078 - symbol:ESK1 "AT3G55990" species:3702 "Arabidopsis thaliana" [GO:0000139 "Golgi membrane" evidence=IEA] [GO:0005634 "nucleus" evidence=ISM] [GO:0016021 "integral component of membrane" evidence=IEA] [GO:0009414 "response to water deprivation" evidence=IMP] [GO:0009651 "response to salt stress" evidence=IMP] [GO:0050826 "response to freezing" evidence=IMP] [GO:0005794 "Golgi ap…	487	116	486	76.18	713	0	329/371	88	354/371	95	0/371	0	-1
c59239_g1_i1	7.42692	7.41148	7.54668	1.20355	2.32325	2.32242	2.32965	1.41768	4.18308	4.18008	4.20616	1.29032	1.55762	18.01	12.25	15.89	1.94	2.47	1563	2	1135	72.55	TAIR|locus:2024422 - symbol:SUT4 "AT1G09960" species:3702 "Arabidopsis thaliana" [GO:0005351 "sugar:proton symporter activity" evidence=ISS] [GO:0005886 "plasma membrane" evidence=ISM;IDA] [GO:0005887 "integral component of plasma membrane" evidence=IEA] [GO:0005985 "sucrose metabolic process" evidence=IEA] [GO:0008506 "sucrose:proton symporter activity" evidence=ISS] [GO:0015144 "carbohydrate tr…	510	133	510	74.12	671	0	364/378	96	375/378	99	0/378	0	2
c59239_g2_i2	6.53741	10.062	5.71652	1.70443	0.996078	1.0934	0.963794	0.598558	3.03557	3.6577	2.84199	0.326848	1.09614	7.53	8.22	5.42	0.34	1.46	490	354	1	72.24	TAIR|locus:2024422 - symbol:SUT4 "AT1G09960" species:3702 "Arabidopsis thaliana" [GO:0005351 "sugar:proton symporter activity" evidence=ISS] [GO:0005886 "plasma membrane" evidence=ISM;IDA] [GO:0005887 "integral component of plasma membrane" evidence=IEA] [GO:0005985 "sucrose metabolic process" evidence=IEA] [GO:0008506 "sucrose:proton symporter activity" evidence=ISS] [GO:0015144 "carbohydrate tr…	510	1	131	25.69	184	3e-54	108/131	82	112/131	85	13/131	9	-2
c54320_g1_i2	-9.3894	-7.08357	-8.03294	1.04148	0.60839	1.31483	1.05943	3.37099	0.110761	0.517317	0.335865	3.34179	3.40043	0.07	0.28	0.21	11.32	11.51	856	2	664	77.45	TAIR|locus:2137824 - symbol:GH9B13 "AT4G02290" species:3702 "Arabidopsis thaliana" [GO:0004553 "hydrolase activity, hydrolyzing O-glycosyl compounds" evidence=ISS] [GO:0005576 "extracellular region" evidence=ISM;IEA] [GO:0008810 "cellulase activity" evidence=IEA] [GO:0030245 "cellulose catabolic process" evidence=IEA] [GO:0071555 "cell wall organization" evidence=IEA] [GO:0010089 "xylem developme…	516	296	516	42.83	447	4e-154	213/221	96	218/221	98	0/221	0	2
c61962_g2_i6	2.04904	5.60589	1.58854	1	0.425867	0.634894	0.353951	0.152706	1.18766	2.63965	0.820407	0.152706	0.152706	1.3	3.55	0.62	0.15	0.14	411	68	409	83.21	TAIR|locus:2129975 - symbol:AT4G16050 species:3702 "Arabidopsis thaliana" [GO:0005737 "cytoplasm" evidence=ISM] [GO:0008150 "biological_process" evidence=ND] [GO:0008483 "transaminase activity" evidence=IEA] [GO:0009507 "chloroplast" evidence=IDA] Proteomes:UP000006548 GO:GO:0009507 EMBL:CP002687 GO:GO:0008483 InterPro:IPR006904 PANTHER:PTHR16007 InterPro:IPR019557 Pfam:PF10536 EMBL:AY081354 EMBL…	666	26	140	17.27	185	3e-54	88/115	76	97/115	84	1/115	0	2
c46376_g1_i1	4.0387	2.28757	3.76456	-1.20797	6.63302	6.27063	6.58928	5.56411	7.71596	6.89589	7.61455	5.70207	5.42948	212.72	92.61	174.89	61.93	49.33	831	577	272	36.82	TAIR|locus:2031452 - symbol:AT1G77370 species:3702 "Arabidopsis thaliana" [GO:0005737 "cytoplasm" evidence=ISM] [GO:0008794 "arsenate reductase (glutaredoxin) activity" evidence=ISS] [GO:0009055 "electron carrier activity" evidence=IEA] [GO:0015035 "protein disulfide oxidoreductase activity" evidence=IEA] [GO:0045454 "cell redox homeostasis" evidence=IEA] [GO:0055114 "oxidation-reduction process"…	130	29	130	78.46	190	6e-59	96/102	94	98/102	96	0/102	0	-3
c56822_g1_i3	2.97729	-4.44444	2.35704	-1.26012	5.00087	3.01305	4.85466	4.10525	5.84941	2.12341	5.51239	4.27542	3.94186	59.02	2.22	41.03	22.44	17.12	801	682	389	36.7	TAIR|locus:2196189 - symbol:CPN10 "AT1G14980" species:3702 "Arabidopsis thaliana" [GO:0005524 "ATP binding" evidence=IEA] [GO:0005737 "cytoplasm" evidence=ISM] [GO:0005739 "mitochondrion" evidence=IDA] [GO:0005507 "copper ion binding" evidence=IDA] [GO:0006457 "protein folding" evidence=IGI;RCA] [GO:0009408 "response to heat" evidence=IEP;RCA] [GO:0009644 "response to high light intensity" eviden…	98	1	98	100	191	8e-60	93/98	94	97/98	98	0/98	0	-3
c34730_g1_i1	-1.97856	-7.12482	-1.92124	1.00097	3.95315	2.71186	3.97709	4.47661	3.49145	1.64305	3.53387	4.47591	4.4773	10.75	1.39	9.51	25.85	25.17	609	184	450	43.84	TAIR|locus:2078097 - symbol:AT3G05570 "AT3G05570" species:3702 "Arabidopsis thaliana" [GO:0003674 "molecular_function" evidence=ND] [GO:0008150 "biological_process" evidence=ND] Proteomes:UP000006548 EMBL:CP002686 EMBL:AC011620 EMBL:BT010788 EMBL:BT011277 RefSeq:NP_187208.1 UniGene:At.40651 DNASU:819723 EnsemblPlants:AT3G05570.1 GeneID:819723 KEGG:ath:AT3G05570 TAIR:AT3G05570 eggNOG:NOG294775 HOG…	90	1	90	100	163	8e-50	79/90	87	86/90	95	1/90	1	1
c59631_g1_i1	-1.49562	-2.40412	-5.68648	1.03828	6.38785	6.01889	5.28435	6.71186	6.10407	5.41931	4.17728	6.68481	6.73902	70.13	30.87	15.54	123.8	120.53	1925	2	1609	83.53	TAIR|locus:2016194 - symbol:PG2 "AT1G70370" species:3702 "Arabidopsis thaliana" [GO:0004650 "polygalacturonase activity" evidence=ISS] [GO:0005576 "extracellular region" evidence=ISM] [GO:0005618 "cell wall" evidence=IEA] [GO:0008150 "biological_process" evidence=ND] [GO:0048046 "apoplast" evidence=IEA] [GO:0000271 "polysaccharide biosynthetic process" evidence=RCA] [GO:0000272 "polysaccharide ca…	626	87	626	86.26	969	0	496/540	91	516/540	95	4/540	0	2
c41669_g4_i1	1.22981	5.40644	1.24269	-1.95195	3.25035	4.14691	3.25752	2.57733	3.40299	5.53923	3.41802	3.10455	2.13964	10.07	33.85	8.68	9.5	4.27	631	630	244	61.33	TAIR|locus:2116855 - symbol:AT4G34950 species:3702 "Arabidopsis thaliana" [GO:0009507 "chloroplast" evidence=ISM] [GO:0007623 "circadian rhythm" evidence=RCA] [GO:0019761 "glucosinolate biosynthetic process" evidence=RCA] Proteomes:UP000006548 EMBL:CP002687 InterPro:IPR020846 SUPFAM:SSF103473 EMBL:AL161586 EMBL:AL079347 InterPro:IPR010658 Pfam:PF06813 HOGENOM:HOG000240321 PIR:T10241 RefSeq:NP_195…	567	438	565	22.57	183	1e-52	108/129	83	119/129	92	1/129	0	-2
c58079_g6_i3	18.1604	12.7488	10.5297	-1.13068	1.80708	1.70946	1.65429	0.577215	4.8553	4.34486	4.06896	0.672573	0.495377	29.16	13.88	14.37	0.8	0.52	15721	13366	10151	20.46	UNIPROTKB|Q6ENI4 - symbol:rpoB "DNA-directed RNA polymerase subunit beta" species:4536 "Oryza nivara" [GO:0009536 "plastid" evidence=IC] InterPro:IPR007120 InterPro:IPR007121 InterPro:IPR007641 InterPro:IPR007642 InterPro:IPR007644 InterPro:IPR007645 InterPro:IPR010243 InterPro:IPR014724 InterPro:IPR015712 Pfam:PF00562 Pfam:PF04560 Pfam:PF04561 Pfam:PF04563 Pfam:PF04565 PROSITE:PS01166 HAMAP:MF_0…	1075	1	1075	100	1632	0	862/1081	79	950/1081	87	15/1081	1	-1
c50422_g4_i1	-9.12616	-4.35532	-8.11398	-7.53779	0.406484	1.90371	0.845514	1.02923	0.0509812	1.11821	0.220579	3.24099	0.326848	0.03	0.75	0.13	10.52	0.32	887	700	431	30.44	TIGR_CMR|APH_0215 - symbol:APH_0215 "hypothetical protein" species:212042 "Anaplasma phagocytophilum str. HZ" [GO:0003674 "molecular_function" evidence=ND] [GO:0005575 "cellular_component" evidence=ND] [GO:0008150 "biological_process" evidence=ND] EMBL:CP000235 Proteomes:UP000001943 eggNOG:NOG12793 RefSeq:YP_504835.1 EnsemblBacteria:ABD44037 GeneID:3930975 KEGG:aph:APH_0215 OMA:RIPFFRL OrthoDB:EO…	144	7	96	62.5	72.8	2e-14	39/90	43	54/90	60	0/90	0	-2
c58394_g1_i1	-59.3819	-7.63802	-53.9317	1.21373	1.67773	4.64349	1.92219	6.47441	0.44424	3.40299	0.583129	6.33619	6.61564	0.36	6.75	0.4	97.7	109.94	1411	207	1274	75.69	TAIR|locus:2025645 - symbol:THA1 "threonine aldolase 1" species:3702 "Arabidopsis thaliana" [GO:0005737 "cytoplasm" evidence=ISM] [GO:0005829 "cytosol" evidence=IBA] [GO:0006545 "glycine biosynthetic process" evidence=IBA] [GO:0008732 "L-allo-threonine aldolase activity" evidence=IBA] [GO:0004793 "threonine aldolase activity" evidence=IDA] [GO:0006567 "threonine catabolic process" evidence=RCA;IM…	358	1	356	99.44	652	0	323/356	90	342/356	96	0/356	0	3
c51342_g1_i1	-5.84602	-1.35676	-3.36465	1.22507	3.00174	4.30882	3.55309	4.67867	1.98707	4.09436	2.78407	4.53453	4.82739	3.08	11.45	5.17	26.93	32.22	1750	1639	245	79.71	TAIR|locus:2129905 - symbol:UGT71B5 "AT4G15280" species:3702 "Arabidopsis thaliana" [GO:0008194 "UDP-glycosyltransferase activity" evidence=ISS] [GO:0009813 "flavonoid biosynthetic process" evidence=IBA] [GO:0016757 "transferase activity, transferring glycosyl groups" evidence=ISS] [GO:0043231 "intracellular membrane-bounded organelle" evidence=IBA] [GO:0052696 "flavonoid glucuronidation" evidenc…	478	2	477	99.58	625	0	341/477	71	382/477	80	13/477	2	-1
c51717_g1_i1	3.69211	3.72305	4.20366	1.53245	4.24586	4.25069	4.32032	3.70207	5.29138	5.30342	5.47858	3.40693	4.02277	39.69	28.36	40.15	11.89	18.11	4982	479	4702	84.79	TAIR|locus:2206330 - symbol:GTB1 "AT1G65440" species:3702 "Arabidopsis thaliana" [GO:0003746 "translation elongation factor activity" evidence=IEA] [GO:0005634 "nucleus" evidence=ISM] [GO:0006139 "nucleobase-containing compound metabolic process" evidence=IEA] [GO:0006333 "chromatin assembly or disassembly" evidence=ISS] [GO:0006352 "DNA-templated transcription, initiation" evidence=ISS] [GO:0006…	1647	100	1506	85.43	2429	0	1289/1410	91	1334/1410	94	5/1410	0	2
c52519_g1_i1	8.85674	4.74516	7.64524	1.16922	5.59364	5.24156	5.51268	4.34864	7.3841	6.48378	7.17189	4.23733	4.46287	166.63	66.45	128.52	21.87	24.95	1903	1596	160	75.51	TAIR|locus:2180572 - symbol:GA3 "AT5G25900" species:3702 "Arabidopsis thaliana" [GO:0005506 "iron ion binding" evidence=IEA] [GO:0009507 "chloroplast" evidence=ISM] [GO:0009686 "gibberellin biosynthetic process" evidence=IEA;IDA;RCA;TAS] [GO:0016021 "integral component of membrane" evidence=IEA] [GO:0020037 "heme binding" evidence=IEA] [GO:0052615 "ent-kaurene oxidase activity" evidence=IEA] [GO:…	509	31	509	94.11	818	0	429/479	89	459/479	95	0/479	0	-2
c59841_g1_i6	-3.26765	-1.53097	-4.11812	-1.29945	3.64971	4.28423	3.43284	4.40945	2.8942	3.98801	2.56046	4.60245	4.22455	6.75	10.6	4.25	28.22	21	1608	767	838	4.48	TAIR|locus:2030342 - symbol:AT1G72090 species:3702 "Arabidopsis thaliana" [GO:0005737 "cytoplasm" evidence=ISM] [GO:0009451 "RNA modification" evidence=IEA] [GO:0016740 "transferase activity" evidence=IEA] [GO:0051539 "4 iron, 4 sulfur cluster binding" evidence=IEA] [GO:0005783 "endoplasmic reticulum" evidence=IDA] [GO:0016020 "membrane" evidence=IDA] InterPro:IPR005839 InterPro:IPR006638 InterPr…	601	328	351	3.99	45.8	0.001	21/24	87	23/24	95	0/24	0	2
c88264_g1_i1	-18.9401	-22.8111	-23.8793	1.12859	1.58246	1.10671	0.953919	4.85499	0.525149	0.256854	0.190827	4.76852	4.94304	0.44	0.13	0.11	31.87	35.01	2053	21	1853	89.28	TAIR|locus:2059385 - symbol:BGLU33 "AT2G32860" species:3702 "Arabidopsis thaliana" [GO:0004553 "hydrolase activity, hydrolyzing O-glycosyl compounds" evidence=ISS] [GO:0005975 "carbohydrate metabolic process" evidence=IEA] [GO:0008422 "beta-glucosidase activity" evidence=IEA] [GO:0009507 "chloroplast" evidence=ISM] InterPro:IPR001360 InterPro:IPR013781 InterPro:IPR018120 Pfam:PF00232 PRINTS:PR001…	614	1	614	100	1016	0	491/616	79	552/616	89	7/616	1	3
c40704_g5_i1	2.97326	3.37663	4.50367	2.71864	2.31937	2.38426	2.52501	2.2726	3.23497	3.4185	3.83402	1.66292	3.1058	8.83	6.84	11.94	2.85	9.3	280	2	280	99.64	TAIR|locus:2039410 - symbol:TRN1 "AT2G16950" species:3702 "Arabidopsis thaliana" [GO:0000059 "protein import into nucleus, docking" evidence=ISS] [GO:0005634 "nucleus" evidence=ISS;IDA] [GO:0005643 "nuclear pore" evidence=ISS] [GO:0005654 "nucleoplasm" evidence=IEA] [GO:0005737 "cytoplasm" evidence=IEA;ISS;IDA] [GO:0006886 "intracellular protein transport" evidence=IEA] [GO:0008536 "Ran GTPase bi…	891	68	160	10.44	171	2e-49	85/93	91	87/93	93	0/93	0	2
c55118_g1_i2	4.43204	9.38885	8.26383	1.05884	3.43103	3.8082	3.74675	2.56211	4.66918	5.75215	5.56802	2.52121	2.60369	25.57	39.12	42.5	6.04	6.29	3288	1967	129	55.93	TAIR|locus:505006345 - symbol:SAC2 "AT3G14205" species:3702 "Arabidopsis thaliana" [GO:0004439 "phosphatidylinositol-4,5-bisphosphate 5-phosphatase activity" evidence=ISS] [GO:0005634 "nucleus" evidence=ISM] [GO:0005774 "vacuolar membrane" evidence=IEA] [GO:0007033 "vacuole organization" evidence=IEA] [GO:0036092 "phosphatidylinositol-3-phosphate biosynthetic process" evidence=IEA] [GO:0042578 "p…	808	153	777	77.35	1014	0	514/625	82	559/625	89	12/625	1	-2
c55301_g1_i1	-4.77402	-1.83375	-2.39648	1.06027	0.688098	1.96304	1.70531	2.49043	0.193369	1.57378	1.18766	2.44857	2.533	0.14	1.29	1.04	5.71	5.95	1195	97	1017	77.07	TAIR|locus:2103615 - symbol:AT3G56810 "AT3G56810" species:3702 "Arabidopsis thaliana" [GO:0003674 "molecular_function" evidence=ND] [GO:0005739 "mitochondrion" evidence=ISM] [GO:0008150 "biological_process" evidence=ND] Proteomes:UP000006548 EMBL:CP002686 EMBL:AL390921 PIR:T51269 RefSeq:NP_191240.1 UniGene:At.50284 EnsemblPlants:AT3G56810.1 GeneID:824848 KEGG:ath:AT3G56810 TAIR:AT3G56810 eggNOG:N…	332	8	332	97.89	414	1e-141	243/326	74	264/326	80	20/326	6	1
c57576_g1_i3	5.33063	2.05991	3.85259	1.33912	2.03931	1.60123	1.90108	1.35705	3.57696	2.20524	3.10848	1.16265	1.58394	11.48	2.4	6.77	1.67	2.54	598	304	2	50.67	TAIR|locus:2140225 - symbol:AT4G02740 "AT4G02740" species:3702 "Arabidopsis thaliana" [GO:0005634 "nucleus" evidence=ISM;IEA] [GO:0016567 "protein ubiquitination" evidence=IEA] [GO:0005515 "protein binding" evidence=IPI] InterPro:IPR001810 Pfam:PF12937 UniPathway:UPA00143 Proteomes:UP000006548 GO:GO:0005634 EMBL:CP002687 SUPFAM:SSF81383 GO:GO:0016567 EMBL:AL161495 EMBL:AC004044 KO:K10268 EMBL:AK1…	479	43	140	20.46	134	2e-35	67/101	66	81/101	80	3/101	2	-1
c59087_g1_i1	-8.13439	-12.1314	-2.7775	1.1897	4.45663	4.03434	5.4315	6.34221	3.19412	2.61748	4.74437	6.21815	6.46875	8.55	3.48	23.53	89.49	99.7	1828	245	1585	73.36	TAIR|locus:2082792 - symbol:SLD1 "AT3G61580" species:3702 "Arabidopsis thaliana" [GO:0005506 "iron ion binding" evidence=IEA] [GO:0005737 "cytoplasm" evidence=ISM] [GO:0005789 "endoplasmic reticulum membrane" evidence=IEA] [GO:0016021 "integral component of membrane" evidence=IEA] [GO:0016491 "oxidoreductase activity" evidence=ISS] [GO:0016717 "oxidoreductase activity, acting on paired donors, wi…	449	1	449	100	754	0	384/450	85	413/450	91	4/450	0	2
c34903_g1_i1	1.2553	4.2476	1.33669	1.16791	3.8603	4.62692	3.90349	3.81008	4.02779	5.78641	4.11843	3.69976	3.92369	16.09	39.95	14.9	14.77	16.93	2799	2478	772	60.99	TAIR|locus:2086122 - symbol:AAE7 "acyl-activating enzyme 7" species:3702 "Arabidopsis thaliana" [GO:0005739 "mitochondrion" evidence=ISM] [GO:0016208 "AMP binding" evidence=ISS] [GO:0003987 "acetate-CoA ligase activity" evidence=IDA] [GO:0006083 "acetate metabolic process" evidence=IDA] [GO:0019605 "butyrate metabolic process" evidence=IDA] [GO:0047760 "butyrate-CoA ligase activity" evidence=IDA]…	569	1	569	100	1073	0	522/569	91	553/569	97	0/569	0	-1
c38495_g1_i1	3.10329	6.88766	4.77394	1.1154	2.47611	2.86192	2.69141	1.86761	3.42429	4.5745	4.04567	1.79049	1.94805	10.22	16.58	14.15	3.21	3.6	476	340	2	71.22	TAIR|locus:2012552 - symbol:THH1 "TOM THREE HOMOLOG 1" species:3702 "Arabidopsis thaliana" [GO:0005739 "mitochondrion" evidence=ISM] [GO:0008150 "biological_process" evidence=ND] [GO:0016021 "integral component of membrane" evidence=IEA] [GO:0046790 "virion binding" evidence=IPI] GO:GO:0016021 EMBL:CP002684 Proteomes:UP000006548 GO:GO:0009705 EMBL:AC012188 EMBL:AC010657 EMBL:AB057678 EMBL:BT00280…	293	1	101	34.47	167	8e-50	87/113	76	92/113	81	12/113	10	-2
c39060_g1_i2	-14.3845	-22.4173	-25.4206	-1.23967	2.42938	1.63936	1.3329	4.86427	1.17528	0.535173	0.353789	5.02172	4.71176	1.28	0.29	0.22	38.11	29.79	287	3	287	99.3	TAIR|locus:2114985 - symbol:MES9 "methyl esterase 9" species:3702 "Arabidopsis thaliana" [GO:0005737 "cytoplasm" evidence=ISM] [GO:0016788 "hydrolase activity, acting on ester bonds" evidence=ISS;IDA] [GO:0009694 "jasmonic acid metabolic process" evidence=IDA] [GO:0009696 "salicylic acid metabolic process" evidence=IDA] [GO:0080030 "methyl indole-3-acetate esterase activity" evidence=IDA] [GO:008…	256	127	197	27.73	97.8	2e-24	52/95	54	59/95	62	24/95	25	3
c39303_g1_i2	-10.4049	-5.74513	-10.4049	-4.46893	1.19588	2.15674	1.19588	2.45235	0.380396	1.23724	0.380396	3.75958	1.59965	0.3	0.87	0.24	15.45	2.58	1255	213	1028	65.02	TAIR|locus:2102539 - symbol:WRKY70 "AT3G56400" species:3702 "Arabidopsis thaliana" [GO:0003700 "sequence-specific DNA binding transcription factor activity" evidence=ISS;IMP] [GO:0005634 "nucleus" evidence=ISM;IEA] [GO:0006351 "transcription, DNA-templated" evidence=IEA] [GO:0006355 "regulation of transcription, DNA-templated" evidence=ISS;RCA] [GO:0043565 "sequence-specific DNA binding" evidence…	294	1	271	92.18	298	1e-96	189/279	67	216/279	77	15/279	5	3
c41350_g1_i1	3.8735	39.9405	5.57296	-1.00505	0.692522	1.10548	0.771588	0.216915	2.17422	5.54036	2.69902	0.220579	0.213312	3.68	33.88	4.81	0.22	0.2	343				No hit
c61006_g2_i7	6.21138	1.54207	3.91821	1.28048	0.968525	0.547221	0.852561	0.462872	2.95261	0.942562	2.28789	0.317698	0.674382	7.06	0.59	3.34	0.33	0.76	393	120	392	69.47	TAIR|locus:2146769 - symbol:AT5G26710 "AT5G26710" species:3702 "Arabidopsis thaliana" [GO:0004818 "glutamate-tRNA ligase activity" evidence=IEA;ISS] [GO:0005524 "ATP binding" evidence=IEA] [GO:0005737 "cytoplasm" evidence=ISM] [GO:0006424 "glutamyl-tRNA aminoacylation" evidence=IEA] [GO:0005829 "cytosol" evidence=IDA] [GO:0006094 "gluconeogenesis" evidence=RCA] [GO:0007010 "cytoskeleton organizat…	719	77	167	12.66	160	2e-45	79/91	86	82/91	90	0/91	0	3
c61223_g3_i1	3.52915	-4.1819	-3.99699	1.87873	4.53944	2.4819	2.53033	4.15004	5.53934	1.65586	1.72111	3.72002	4.62978	47.1	1.41	1.94	14.99	28.02	1064	283	1062	73.31	TAIR|locus:2032627 - symbol:HTH "HOTHEAD" species:3702 "Arabidopsis thaliana" [GO:0005576 "extracellular region" evidence=ISM;ISS] [GO:0006066 "alcohol metabolic process" evidence=IEA] [GO:0008812 "choline dehydrogenase activity" evidence=IEA] [GO:0050660 "flavin adenine dinucleotide binding" evidence=IEA;ISS] [GO:0055114 "oxidation-reduction process" evidence=IEA] [GO:0007267 "cell-cell signalin…	594	35	294	43.77	454	1e-154	244/260	93	252/260	96	0/260	0	1
c45032_g1_i2	9.26307	19.1357	11.7265	1.02906	1.13876	1.29481	1.19173	0.382915	3.5743	4.621	3.91451	0.362808	0.404136	11.46	17.17	12.74	0.38	0.41	727	605	222	52.82	TAIR|locus:2160324 - symbol:NAC080 "AT5G07680" species:3702 "Arabidopsis thaliana" [GO:0003677 "DNA binding" evidence=IEA] [GO:0005634 "nucleus" evidence=ISM;IEA] [GO:0006351 "transcription, DNA-templated" evidence=IEA] [GO:0006355 "regulation of transcription, DNA-templated" evidence=IEA] [GO:0007275 "multicellular organismal development" evidence=ISS] [GO:0003700 "sequence-specific DNA binding …	329	156	284	39.21	190	6e-57	95/132	71	111/132	84	7/132	5	-3
c56501_g1_i4	3.02631	1.64309	5.45229	1.6271	4.9016	4.51149	5.25026	4.50497	5.76504	4.88389	6.61435	4.16748	4.86978	55.42	20.85	89.45	20.82	33.27	226	2	226	99.56	TAIR|locus:2131591 - symbol:CAT2 "AT4G35090" species:3702 "Arabidopsis thaliana" [GO:0004096 "catalase activity" evidence=IEA;ISS;IMP] [GO:0005634 "nucleus" evidence=ISM] [GO:0005777 "peroxisome" evidence=IDA;NAS] [GO:0006979 "response to oxidative stress" evidence=IEA;IMP] [GO:0009514 "glyoxysome" evidence=IEA] [GO:0042744 "hydrogen peroxide catabolic process" evidence=IEA;NAS] [GO:0046872 "meta…	492	285	359	15.24	159	2e-46	74/75	98	75/75	100	0/75	0	2
c56763_g2_i1	-4.50432	2.14549	-1.29572	-3.26274	3.0302	4.82379	4.11334	3.34434	2.13316	5.40577	3.93071	4.30446	2.59838	3.54	30.53	12.89	22.88	6.27	1448	59	1114	72.93	TAIR|locus:2118209 - symbol:OZF2 "AT4G29190" species:3702 "Arabidopsis thaliana" [GO:0003677 "DNA binding" evidence=IEA] [GO:0005634 "nucleus" evidence=ISM] [GO:0046872 "metal ion binding" evidence=IEA] [GO:0003700 "sequence-specific DNA binding transcription factor activity" evidence=ISS] [GO:0006355 "regulation of transcription, DNA-templated" evidence=RCA;IDA;TAS] [GO:0005886 "plasma membrane"…	356	1	355	99.72	629	0	312/356	87	326/356	91	5/356	1	2
c56806_g2_i1	-2550.97	-535.314	-1885.82	3.22301	4.0818	6.71741	4.70833	13.4532	1.3186	3.57119	1.75446	12.6354	14.3238	1.53	7.71	2.01	4881.53	7026.93	498	77	496	84.34	TAIR|locus:2098433 - symbol:AT3G28750 species:3702 "Arabidopsis thaliana" [GO:0009507 "chloroplast" evidence=ISM] Proteomes:UP000006548 EMBL:CP002686 EMBL:AP002057 EMBL:DQ446712 EMBL:AK118182 RefSeq:NP_189517.1 UniGene:At.5944 EnsemblPlants:AT3G28750.1 GeneID:822507 KEGG:ath:AT3G28750 TAIR:AT3G28750 OMA:YTVMAER PhylomeDB:Q9LHA0 ExpressionAtlas:Q9LHA0 Genevestigator:Q9LHA0 InterPro:IPR009605 Pfam:…	333	1	132	39.64	92	3e-21	54/140	38	82/140	58	8/140	5	2
c48003_g2_i2	4.86038	4.396	4.51929	1.27004	0.372425	0.360713	0.363977	0.154762	2.34034	2.19546	2.23536	0.0592652	0.404136	4.25	2.38	3.19	0.06	0.41	733	435	1	59.35	TAIR|locus:2061758 - symbol:RIP2 "ROP interactive partner 2" species:3702 "Arabidopsis thaliana" [GO:0009507 "chloroplast" evidence=IDA] [GO:0000911 "cytokinesis by cell plate formation" evidence=RCA] Proteomes:UP000006548 GO:GO:0009507 EMBL:CP002685 EMBL:AC006260 EMBL:BT020383 EMBL:BT020462 EMBL:AK226196 PIR:C84788 RefSeq:NP_181245.1 UniGene:At.27536 ProteinModelPortal:Q9ZQC5 SMR:Q9ZQC5 BioGrid:…	583	1	152	26.07	234	3e-71	124/152	81	137/152	90	7/152	4	-2
c48736_g1_i2	-1.62127	-5.29171	-1.86348	-1.87542	2.53476	1.20979	2.41682	2.41128	2.21005	0.503445	2.00918	2.90718	1.99997	3.8	0.27	2.6	8.16	3.77	750	691	314	50.4	TAIR|locus:505006176 - symbol:AT1G49975 "AT1G49975" species:3702 "Arabidopsis thaliana" [GO:0005516 "calmodulin binding" evidence=IEA] [GO:0009507 "chloroplast" evidence=ISM] [GO:0009522 "photosystem I" evidence=IEA] [GO:0015979 "photosynthesis" evidence=IEA] [GO:0042651 "thylakoid membrane" evidence=IEA] InterPro:IPR008796 Pfam:PF05479 EMBL:CP002684 Proteomes:UP000006548 GO:GO:0015979 GO:GO:0042…	129	1	129	100	187	3e-58	114/129	88	123/129	95	3/129	2	-3
c78040_g1_i1	14.7555	4.72444	3.78396	-1.05912	3.3762	2.86177	2.75032	1.9112	5.83627	4.19323	3.87298	1.95309	1.87021	58.48	12.4	12.33	3.75	3.35	954	261	869	63.84	TAIR|locus:2056755 - symbol:RNS1 "AT2G02990" species:3702 "Arabidopsis thaliana" [GO:0003723 "RNA binding" evidence=IEA] [GO:0004521 "endoribonuclease activity" evidence=ISS] [GO:0005576 "extracellular region" evidence=ISM;IDA] [GO:0033897 "ribonuclease T2 activity" evidence=IEA] [GO:0090502 "RNA phosphodiester bond hydrolysis, endonucleolytic" evidence=ISS] [GO:0009611 "response to wounding" evi…	230	28	230	88.26	416	2e-145	185/203	91	198/203	97	0/203	0	3
c32022_g1_i1	-1.81425	-11.1909	-1.68655	-1.29817	4.73567	2.96936	4.79297	4.99303	4.32544	1.70056	4.43074	5.18481	4.80834	19.95	1.47	18.84	42.84	31.88	286	2	61	20.98	TAIR|locus:2102062 - symbol:AT3G01130 "AT3G01130" species:3702 "Arabidopsis thaliana" [GO:0003674 "molecular_function" evidence=ND] [GO:0008150 "biological_process" evidence=ND] [GO:0009507 "chloroplast" evidence=ISM] Proteomes:UP000006548 EMBL:CP002686 EMBL:AC008261 EMBL:BT025695 RefSeq:NP_566131.2 UniGene:At.18321 EnsemblPlants:AT3G01130.1 GeneID:821228 KEGG:ath:AT3G01130 TAIR:AT3G01130 OMA:AMK…	53	34	53	37.74	41.2	6e-05	19/20	95	20/20	100	0/20	0	2
c43639_g1_i1	10.0183	6.18462	9.74284	2.54714	1.40978	1.27573	1.40238	0.982555	3.84188	3.146	3.80166	0.517317	1.86619	14.04	5.47	11.66	0.58	3.34	422	255	1	60.43	TAIR|locus:2031938 - symbol:CALS1 "AT1G05570" species:3702 "Arabidopsis thaliana" [GO:0000148 "1,3-beta-D-glucan synthase complex" evidence=IEA;ISS] [GO:0003843 "1,3-beta-D-glucan synthase activity" evidence=IEA;ISS] [GO:0005886 "plasma membrane" evidence=ISM;IDA] [GO:0006075 "(1->3)-beta-D-glucan biosynthetic process" evidence=IEA;ISS] [GO:0008360 "regulation of cell shape" evidence=IEA] [GO:001…	1950	1	85	4.36	160	4e-44	81/85	95	83/85	97	0/85	0	-3
c55272_g1_i1	59.2645	56.4292	54.6722	-1.09292	3.06863	3.05352	3.04373	1.24257	7.19741	7.12669	7.08105	1.30832	1.18014	148.62	109.76	121.57	1.98	1.62	1207	1206	205	83.02	TAIR|locus:2127218 - symbol:LDOX "leucoanthocyanidin dioxygenase" species:3702 "Arabidopsis thaliana" [GO:0005737 "cytoplasm" evidence=ISM] [GO:0009718 "anthocyanin-containing compound biosynthetic process" evidence=IEA;TAS] [GO:0031418 "L-ascorbic acid binding" evidence=IEA] [GO:0046872 "metal ion binding" evidence=IEA] [GO:0055114 "oxidation-reduction process" evidence=IEA] [GO:0007033 "vacuole…	356	23	356	93.82	619	0	317/334	94	323/334	96	0/334	0	-2
c1470_g1_i1	-6.86695	-3.27432	-5.25312	-1.05271	1.92642	2.78104	2.27296	3.72804	0.98561	2.05408	1.37211	3.76528	3.69118	0.99	2.08	1.31	15.51	14.3	647	2	385	59.35	TAIR|locus:2074504 - symbol:AT3G05940 species:3702 "Arabidopsis thaliana" [GO:0005576 "extracellular region" evidence=ISM] [GO:0008150 "biological_process" evidence=ND] Pfam:PF03619 Proteomes:UP000006548 EMBL:CP002686 EMBL:AC013454 InterPro:IPR005178 PANTHER:PTHR23423 eggNOG:NOG240726 HOGENOM:HOG000116663 EMBL:BT015399 EMBL:AK221586 RefSeq:NP_187245.2 UniGene:At.27890 EnsemblPlants:AT3G05940.1 Ge…	422	295	420	29.86	196	1e-58	113/128	88	118/128	92	2/128	1	2
c50103_g1_i2	-5.33064	-8.37066	-7.53779	-1.2819	1.63684	0.754503	1.02923	3.0566	0.82668	0.175648	0.326848	3.24099	2.8827	0.78	0.09	0.2	10.52	7.87	536	2	154	28.54	TAIR|locus:2115964 - symbol:RFNR1 "AT4G05390" species:3702 "Arabidopsis thaliana" [GO:0004324 "ferredoxin-NADP+ reductase activity" evidence=IEA] [GO:0009507 "chloroplast" evidence=ISM;IEA] [GO:0015979 "photosynthesis" evidence=IEA] [GO:0016491 "oxidoreductase activity" evidence=IEA;ISS] [GO:0055114 "oxidation-reduction process" evidence=IEA] [GO:0005507 "copper ion binding" evidence=IDA] InterPr…	378	328	378	13.49	111	8e-28	50/51	98	51/51	100	0/51	0	2
c59438_g2_i1	-5.92123	-6.25605	-12.1437	2.41446	4.37013	4.3168	3.61233	6.44205	3.27161	3.19225	2.23536	5.8375	7.10921	9.1	5.67	3.19	68.31	154.5	1414	85	1149	75.32	TAIR|locus:2026545 - symbol:AT1G07750 "AT1G07750" species:3702 "Arabidopsis thaliana" [GO:0008150 "biological_process" evidence=ND] [GO:0045735 "nutrient reservoir activity" evidence=IEA;ISS] [GO:0005507 "copper ion binding" evidence=IDA] [GO:0008270 "zinc ion binding" evidence=IDA] [GO:0005829 "cytosol" evidence=IDA] [GO:0009506 "plasmodesma" evidence=IDA] [GO:0005794 "Golgi apparatus" evidence=…	356	1	355	99.72	616	0	318/355	89	331/355	93	0/355	0	1
c52634_g1_i3	-7.31778	-2.74913	-7.78691	1.17212	2.18082	3.23599	2.096	4.15967	1.17528	2.58771	1.08563	4.04668	4.2758	1.28	3.39	0.91	19.02	21.78	1240	470	276	15.73	TAIR|locus:2147810 - symbol:GASA14 "AT5G14920" species:3702 "Arabidopsis thaliana" [GO:0005576 "extracellular region" evidence=IEA] [GO:0009739 "response to gibberellin" evidence=IEP;ISS] [GO:0009740 "gibberellic acid mediated signaling pathway" evidence=IEA] [GO:0005515 "protein binding" evidence=IPI] [GO:0005886 "plasma membrane" evidence=IDA] [GO:0009651 "response to salt stress" evidence=IMP]…	275	211	275	23.64	148	1e-39	61/65	93	63/65	96	0/65	0	-3
c60635_g4_i1	-3.38531	-2.7486	-4.22875	-1.53499	2.41161	2.61762	2.17018	3.1223	1.68739	1.98798	1.36645	3.44668	2.82845	2.3	1.95	1.3	12.22	7.54	471	2	145	30.57	TAIR|locus:2036848 - symbol:AT1G61890 "AT1G61890" species:3702 "Arabidopsis thaliana" [GO:0005215 "transporter activity" evidence=ISS] [GO:0006855 "drug transmembrane transport" evidence=IEA] [GO:0009507 "chloroplast" evidence=ISM] [GO:0015238 "drug transmembrane transporter activity" evidence=IEA] [GO:0015297 "antiporter activity" evidence=IEA;ISS] [GO:0016020 "membrane" evidence=ISS] [GO:001602…	501	454	501	9.58	99	4e-23	47/48	97	47/48	97	0/48	0	2
c61415_g1_i1	1.71971	6.37597	2.00936	1.00511	1.42016	2.0155	1.50328	1.08562	1.86411	3.75459	2.08868	1.08194	1.0893	2.74	8.87	2.79	1.5	1.45	6132	310	840	8.66	TAIR|locus:2121046 - symbol:AT4G38090 "AT4G38090" species:3702 "Arabidopsis thaliana" [GO:0003674 "molecular_function" evidence=ND] [GO:0005840 "ribosome" evidence=IEA] [GO:0008150 "biological_process" evidence=ND] Proteomes:UP000006548 EMBL:CP002687 GO:GO:0005840 InterPro:IPR020568 SUPFAM:SSF54211 Gene3D:3.30.230.30 InterPro:IPR023582 InterPro:IPR001498 PANTHER:PTHR16301 Pfam:PF01205 EMBL:AK3170…	234	56	232	75.64	339	4e-104	167/177	94	172/177	97	0/177	0	1
c61451_g1_i1	4.95939	4.82164	6.75147	2.11992	1.37909	1.36957	1.47933	1.05473	2.954	2.91336	3.39904	0.643838	1.72785	7.07	4.5	8.56	0.76	2.93	640	183	638	71.25	TAIR|locus:2064158 - symbol:EMB2765 "AT2G38770" species:3702 "Arabidopsis thaliana" [GO:0000398 "mRNA splicing, via spliceosome" evidence=IEA] [GO:0005634 "nucleus" evidence=ISM] [GO:0005681 "spliceosomal complex" evidence=IEA] [GO:0009507 "chloroplast" evidence=IDA] [GO:0005886 "plasma membrane" evidence=IDA] [GO:0005829 "cytosol" evidence=RCA] InterPro:IPR026300 PIRSF:PIRSF038901 Gene3D:3.40.50…	1509	1	152	10.07	311	2e-96	149/152	98	152/152	100	0/152	0	3
c43865_g1_i2	8.1399	22.3834	53.3449	-1.05774	1.13414	1.35568	1.52035	0.335049	3.40299	4.86234	6.11526	0.377982	0.296992	10.07	20.48	63.58	0.4	0.29	1819	199	1761	85.93	TAIR|locus:2089521 - symbol:CYP72A15 "AT3G14690" species:3702 "Arabidopsis thaliana" [GO:0004497 "monooxygenase activity" evidence=IEA] [GO:0005506 "iron ion binding" evidence=IEA] [GO:0016021 "integral component of membrane" evidence=IEA] [GO:0016705 "oxidoreductase activity, acting on paired donors, with incorporation or reduction of molecular oxygen" evidence=IEA] [GO:0019825 "oxygen binding" …	512	2	512	99.8	429	4e-142	231/522	44	341/522	65	12/522	2	1
c55791_g1_i1	-8.05551	-9.38738	-20.13	1.19351	2.87771	2.68926	1.41483	4.87842	1.7425	1.52176	0.421202	4.75248	5.00769	2.43	1.22	0.27	31.5	36.69	616	603	1	97.89	TAIR|locus:2101318 - symbol:PRXCB "AT3G49120" species:3702 "Arabidopsis thaliana" [GO:0004601 "peroxidase activity" evidence=ISS;IMP] [GO:0005576 "extracellular region" evidence=ISM] [GO:0006979 "response to oxidative stress" evidence=IEA] [GO:0020037 "heme binding" evidence=IEA] [GO:0042744 "hydrogen peroxide catabolic process" evidence=IEA] [GO:0046872 "metal ion binding" evidence=IEA] [GO:0055…	353	1	205	58.07	374	7e-129	188/205	91	195/205	95	4/205	1	-2
c57463_g1_i1	-15.6929	-1.74099	-99.1146	-1.09841	4.60418	6.58819	1.60775	6.93224	3.02823	6.20037	0.36925	7.00028	6.86486	7.48	53.51	0.23	151.31	130.97	384	296	111	48.44	TAIR|locus:2164986 - symbol:AT5G56670 "AT5G56670" species:3702 "Arabidopsis thaliana" [GO:0003735 "structural constituent of ribosome" evidence=IEA;ISS] [GO:0005737 "cytoplasm" evidence=ISM] [GO:0005840 "ribosome" evidence=ISS] [GO:0006412 "translation" evidence=IEA;ISS] [GO:0022627 "cytosolic small ribosomal subunit" evidence=IDA] [GO:0001510 "RNA methylation" evidence=RCA] InterPro:IPR006846 Pf…	62	1	62	100	126	7e-37	60/62	96	62/62	100	0/62	0	-2
c51911_g1_i1	7.04173	-2.86813	-2.08735	-1.42651	5.68974	3.61428	3.88647	4.18932	7.26932	2.93328	3.39172	4.45339	3.9409	155.03	4.58	8.51	25.45	17.11	1231	1070	258	66.04	TAIR|locus:2172447 - symbol:AT5G44020 "AT5G44020" species:3702 "Arabidopsis thaliana" [GO:0003993 "acid phosphatase activity" evidence=IEA;ISS] [GO:0005576 "extracellular region" evidence=ISM] [GO:0009507 "chloroplast" evidence=IDA] [GO:0005773 "vacuole" evidence=IDA] [GO:0016020 "membrane" evidence=IDA] [GO:0009506 "plasmodesma" evidence=IDA] [GO:0005623 "cell" evidence=RCA] [GO:0009684 "indolea…	272	1	272	100	491	1e-172	244/273	89	252/273	92	3/273	1	-3
c59307_g2_i1	-49.8708	-29.6165	-43.8466	1.00274	2.55546	3.39287	2.78585	6.62771	0.98561	1.7374	1.17134	6.62573	6.62968	0.99	1.53	1.02	117.88	111.14	366	2	268	72.95	TAIR|locus:2196651 - symbol:AT1G33170 "AT1G33170" species:3702 "Arabidopsis thaliana" [GO:0005789 "endoplasmic reticulum membrane" evidence=IEA] [GO:0008168 "methyltransferase activity" evidence=IEA] [GO:0016021 "integral component of membrane" evidence=IEA] [GO:0032259 "methylation" evidence=IEA] InterPro:IPR004159 Pfam:PF03141 GO:GO:0016021 EMBL:CP002684 Proteomes:UP000006548 GO:GO:0005789 Gene…	639	551	639	13.93	175	6e-51	83/89	93	88/89	98	0/89	0	2
c59806_g3_i2	1.49613	19.1689	8.43614	1.01872	0.411688	0.976912	0.837719	0.226293	0.794551	4.47401	3.2899	0.213312	0.240064	0.74	15.33	7.84	0.21	0.23	1016	180	1016	82.38	TAIR|locus:2204680 - symbol:AT1G77520 species:3702 "Arabidopsis thaliana" [GO:0005634 "nucleus" evidence=ISM] [GO:0008171 "O-methyltransferase activity" evidence=IEA;ISS] [GO:0032259 "methylation" evidence=IEA] [GO:0046983 "protein dimerization activity" evidence=IEA] [GO:0009809 "lignin biosynthetic process" evidence=ISS] [GO:0005829 "cytosol" evidence=TAS] InterPro:IPR001077 InterPro:IPR012967 …	381	1	288	75.59	437	3e-151	225/288	78	251/288	87	9/288	3	3
c40203_g1_i1	-3.73894	-3.53009	-5.30774	-1.10204	3.9285	3.98085	3.59293	4.92277	3.09072	3.17365	2.58526	4.99336	4.85318	7.87	5.59	4.35	37.39	32.85	684	413	225	27.63	TAIR|locus:505006386 - symbol:PSK3 "AT3G44735" species:3702 "Arabidopsis thaliana" [GO:0005576 "extracellular region" evidence=ISM;IEA] [GO:0007275 "multicellular organismal development" evidence=IEA] [GO:0008083 "growth factor activity" evidence=IEA] [GO:0008283 "cell proliferation" evidence=IEA] [GO:0030154 "cell differentiation" evidence=IEA] InterPro:IPR009438 Pfam:PF06404 GO:GO:0007275 Prote…	81	15	77	77.78	104	7e-27	49/63	77	57/63	90	0/63	0	-2
c60677_g1_i3	5.35785	5.05387	18.6755	1.71361	2.41562	2.38947	2.91918	1.8392	3.91292	3.82866	5.71434	1.49127	2.26831	14.8	9.41	47.6	2.41	4.77	1877	1717	2	91.42	TAIR|locus:2207300 - symbol:LUP2 "lupeol synthase 2" species:3702 "Arabidopsis thaliana" [GO:0005634 "nucleus" evidence=ISM] [GO:0019745 "pentacyclic triterpenoid biosynthetic process" evidence=IGI;ISS;RCA] [GO:0016104 "triterpenoid biosynthetic process" evidence=IDA] [GO:0042300 "beta-amyrin synthase activity" evidence=IDA] [GO:0016126 "sterol biosynthetic process" evidence=RCA] [GO:0042299 "lup…	763	1	574	75.23	927	0	428/575	74	490/575	85	4/575	0	-2
c54469_g1_i2	3.13486	7.83807	2.73894	2.29112	1.53589	1.89044	1.47647	1.39402	2.56726	3.88935	2.37248	0.918857	2.11491	5.18	9.83	3.62	1.2	4.18	785	618	1	78.73	TAIR|locus:2018462 - symbol:AUL1 "AT1G75310" species:3702 "Arabidopsis thaliana" [GO:0006457 "protein folding" evidence=ISS] [GO:0009507 "chloroplast" evidence=ISM] InterPro:IPR001623 Pfam:PF00226 EMBL:CP002684 Proteomes:UP000006548 Gene3D:1.10.287.110 SMART:SM00271 SUPFAM:SSF46565 PROSITE:PS50076 EMBL:AC023754 EMBL:AC025814 EMBL:AJ007450 PIR:F96783 PIR:T51618 RefSeq:NP_177666.1 UniGene:At.66903 …	1450	1	212	14.62	256	7e-76	163/213	76	175/213	82	8/213	3	-3
c67352_g1_i1	-35.7118	2.22315	-24.4723	-1.02676	0.515341	5.75684	1.76237	5.19023	0.0509812	6.36192	0.596232	5.20931	5.17121	0.03	60.4	0.41	43.66	41.28	1045				No hit
c57250_g1_i4	4.86583	-2.91543	-1.94247	1.03943	3.7439	1.84593	2.24316	2.80042	5.05535	1.22895	1.81477	2.77266	2.82845	33.56	0.86	2.14	7.36	7.54	1340	1328	150	87.99	TAIR|locus:2018164 - symbol:TSA1 "TSK-associating protein 1" species:3702 "Arabidopsis thaliana" [GO:0005634 "nucleus" evidence=ISM] [GO:0005635 "nuclear envelope" evidence=IEA] [GO:0005788 "endoplasmic reticulum lumen" evidence=IEA] [GO:0009535 "chloroplast thylakoid membrane" evidence=IDA] [GO:0005773 "vacuole" evidence=IDA] [GO:0005509 "calcium ion binding" evidence=IDA] [GO:0005515 "protein b…	759	327	759	57.05	279	7e-84	241/448	53	296/448	66	70/448	15	-1
c58895_g2_i7	-8.55193	-1.05496	-35.1469	-1.19444	4.06383	5.85813	2.11909	5.76726	2.80059	5.81966	0.761518	5.89685	5.64051	6.24	40.88	0.56	71.1	56.85	432				No hit
c52865_g1_i1	-4.49221	1.62986	-6.60189	1.1999	2.84388	4.46557	2.40733	4.25651	1.95965	4.83183	1.4042	4.12708	4.39	3	20.04	1.36	20.23	23.65	1162	948	274	58.09	TAIR|locus:2148328 - symbol:AT5G59470 "AT5G59470" species:3702 "Arabidopsis thaliana" [GO:0003674 "molecular_function" evidence=ND] [GO:0005783 "endoplasmic reticulum" evidence=IBA] [GO:0006488 "dolichol-linked oligosaccharide biosynthetic process" evidence=IBA] [GO:0016020 "membrane" evidence=ISS] GO:GO:0016021 Proteomes:UP000006548 EMBL:CP002688 GO:GO:0006810 EMBL:AB025604 Reactome:REACT_250789…	239	1	225	94.14	385	5e-132	191/225	84	211/225	93	0/225	0	-2
c54381_g1_i2	-5.07207	-1.14023	-4.42899	-1.02656	1.21374	2.76174	1.42555	2.83905	0.515449	2.6687	0.711046	2.85802	2.8202	0.43	3.65	0.51	7.85	7.49	1565	1288	320	61.92	TAIR|locus:2124819 - symbol:UTr7 "UDP-galactose transporter 7" species:3702 "Arabidopsis thaliana" [GO:0005886 "plasma membrane" evidence=ISM] [GO:0016021 "integral component of membrane" evidence=IEA] [GO:0016020 "membrane" evidence=ISS] [GO:0005459 "UDP-galactose transmembrane transporter activity" evidence=IDA] [GO:0005460 "UDP-glucose transmembrane transporter activity" evidence=IDA] [GO:0005…	323	1	323	100	580	0	312/323	96	319/323	98	0/323	0	-2
c61062_g2_i1	-4.18801	-4.64584	-2.95334	1.02001	1.27311	1.10489	1.72268	2.68696	0.606435	0.456761	1.11035	2.6727	2.70129	0.52	0.24	0.94	6.82	6.79	976	176	844	68.55	TAIR|locus:2032900 - symbol:AT1G16500 "AT1G16500" species:3702 "Arabidopsis thaliana" [GO:0003674 "molecular_function" evidence=ND] [GO:0005634 "nucleus" evidence=ISM] [GO:0008150 "biological_process" evidence=ND] EMBL:CP002684 Proteomes:UP000006548 EMBL:AC006341 HOGENOM:HOG000241032 EMBL:AY084506 EMBL:AY140027 EMBL:BT006296 PIR:E86300 RefSeq:NP_563999.1 UniGene:At.41880 ProteinModelPortal:Q9SA48…	259	1	259	100	267	2e-86	171/259	66	184/259	71	36/259	13	2
c61364_g1_i3	1.00583	4.73573	1.00971	1.00391	0.046597	0.312039	0.0490675	0.0453176	0.0509812	2.28618	0.0565302	0.0425899	0.04822	0.03	2.59	0.03	0.04	0.04	954	439	942	52.83	TAIR|locus:2139737 - symbol:TRM10 "AT4G11780" species:3702 "Arabidopsis thaliana" [GO:0003674 "molecular_function" evidence=ND] [GO:0008150 "biological_process" evidence=ND] Proteomes:UP000006548 EMBL:CP002687 EMBL:AL161532 EMBL:AL049500 EMBL:DQ446821 PIR:T04225 RefSeq:NP_192915.1 UniGene:At.54284 STRING:3702.AT4G11780.1-P EnsemblPlants:AT4G11780.1 GeneID:826784 KEGG:ath:AT4G11780 TAIR:AT4G11780 …	473	1	183	38.69	161	1e-43	124/189	65	130/189	68	27/189	14	1
c57748_g1_i1	-10.3349	-3.10056	-10.2073	1.09879	1.11557	2.77135	1.14495	3.77267	0.335865	2.0728	0.353789	3.70532	3.84125	0.26	2.12	0.22	14.85	15.96	1330	232	1152	69.25	TAIR|locus:2155518 - symbol:IRX15-L "AT5G67210" species:3702 "Arabidopsis thaliana" [GO:0000139 "Golgi membrane" evidence=IEA] [GO:0003674 "molecular_function" evidence=ND] [GO:0016021 "integral component of membrane" evidence=IEA] [GO:0005794 "Golgi apparatus" evidence=IDA] [GO:0009834 "plant-type secondary cell wall biogenesis" evidence=IMP] [GO:0045492 "xylan biosynthetic process" evidence=RCA…	317	1	309	97.48	531	0	283/311	90	293/311	94	6/311	1	1
c42477_g1_i2	-4.80634	-3.3536	-3.95675	1.45894	3.80721	4.14069	3.99091	5.37009	2.8396	3.35883	3.12023	5.10454	5.64946	6.45	6.53	6.84	40.33	57.23	1442	287	1111	57.21	TAIR|locus:2049013 - symbol:AT2G23790 "AT2G23790" species:3702 "Arabidopsis thaliana" [GO:0005262 "calcium channel activity" evidence=IEA] [GO:0005743 "mitochondrial inner membrane" evidence=IEA] [GO:0009507 "chloroplast" evidence=ISM] [GO:0016021 "integral component of membrane" evidence=IEA] [GO:0070588 "calcium ion transmembrane transport" evidence=IEA] GO:GO:0016021 Proteomes:UP000006548 EMBL…	336	61	336	82.14	497	4e-173	246/276	89	260/276	94	1/276	0	2
c49812_g1_i1	-4.98049	-1.90442	-5.5805	-1.79661	4.69944	5.51396	4.59351	5.55951	3.6819	5.06883	3.51779	5.99818	5.15291	12.48	23.94	9.4	76.04	40.68	594	548	177	62.63	TAIR|locus:2018442 - symbol:emb2184 "AT1G75350" species:3702 "Arabidopsis thaliana" [GO:0003735 "structural constituent of ribosome" evidence=IEA;ISS] [GO:0005840 "ribosome" evidence=IEA;ISS] [GO:0006412 "translation" evidence=IEA;ISS] [GO:0009507 "chloroplast" evidence=ISM;IDA] [GO:0009793 "embryo development ending in seed dormancy" evidence=NAS] [GO:0019843 "rRNA binding" evidence=IEA] [GO:004…	144	1	133	92.36	235	1e-77	115/133	86	123/133	92	9/133	6	-2
c59118_g1_i3	4.71575	2.55439	4.37712	1.89114	2.28339	1.98855	2.24962	1.82667	3.66147	2.77696	3.55397	1.42398	2.34324	12.29	4.01	9.67	2.25	5.08	447	327	1	73.15	TAIR|locus:2197274 - symbol:AT1G73240 "AT1G73240" species:3702 "Arabidopsis thaliana" [GO:0003674 "molecular_function" evidence=ND] [GO:0008150 "biological_process" evidence=ND] [GO:0009507 "chloroplast" evidence=ISM] EMBL:CP002684 Proteomes:UP000006548 KO:K14315 InterPro:IPR019049 Pfam:PF09531 EMBL:AY087848 RefSeq:NP_565060.1 UniGene:At.35016 ProteinModelPortal:Q8LAF4 EnsemblPlants:AT1G73240.1 G…	519	3	111	21	71.6	1e-13	87/109	79	92/109	84	0/109	0	-1
c52114_g2_i1	1.1148	1.05378	10.4375	1.33196	0.160323	0.132579	0.590442	0.22671	0.256854	0.175648	3.48378	0.10007	0.513617	0.19	0.09	9.16	0.1	0.54	541	459	1	84.84	TAIR|locus:2090310 - symbol:AGC2-1 "AT3G25250" species:3702 "Arabidopsis thaliana" [GO:0004674 "protein serine/threonine kinase activity" evidence=IBA] [GO:0005634 "nucleus" evidence=IBA] [GO:0005737 "cytoplasm" evidence=IBA] [GO:0005886 "plasma membrane" evidence=IBA] [GO:0016301 "kinase activity" evidence=ISS] [GO:0035556 "intracellular signal transduction" evidence=IBA] [GO:0005515 "protein bi…	421	6	163	37.53	190	7e-57	117/158	74	132/158	83	5/158	3	-2
c60153_g1_i2	-25.9916	-3.85194	-27.2258	-1.04984	1.6396	4.1296	1.52945	5.18022	0.515449	3.26984	0.44852	5.21542	5.14525	0.43	6.04	0.29	43.94	40.49	342				No hit
c60292_g1_i3	4.22701	1.8773	4.99495	1.27685	2.05756	1.65879	2.13033	1.43103	3.34519	2.17422	3.58603	1.26556	1.61815	9.63	2.33	9.91	1.89	2.63	1597	146	1597	90.92	TAIR|locus:2129425 - symbol:TPS5 "AT4G17770" species:3702 "Arabidopsis thaliana" [GO:0004805 "trehalose-phosphatase activity" evidence=ISS;IMP] [GO:0005992 "trehalose biosynthetic process" evidence=IEA;ISS] [GO:0016757 "transferase activity, transferring glycosyl groups" evidence=ISS] [GO:0003825 "alpha,alpha-trehalose-phosphate synthase (UDP-forming) activity" evidence=IMP] [GO:0000023 "maltose …	862	1	484	56.15	960	0	474/484	97	479/484	98	0/484	0	2
c61529_g1_i2	5.79294	-2.90902	2.10539	1.72098	4.14692	2.1659	3.56588	3.43844	5.60335	1.52852	4.14314	3.06905	3.85229	49.35	1.23	15.18	9.22	16.07	1879	1750	218	81.59	TAIR|locus:2201230 - symbol:AT1G23200 "AT1G23200" species:3702 "Arabidopsis thaliana" [GO:0004857 "enzyme inhibitor activity" evidence=IEA] [GO:0005576 "extracellular region" evidence=ISM;IEA] [GO:0005618 "cell wall" evidence=IEA] [GO:0009505 "plant-type cell wall" evidence=ISS] [GO:0030599 "pectinesterase activity" evidence=IEA;ISS] [GO:0042545 "cell wall modification" evidence=IEA] [GO:0045330 …	554	31	551	94.04	820	0	411/523	78	460/523	87	14/523	2	-1
c55573_g1_i1	-10.0051	-2.60667	-8.42225	1.00628	1.38789	3.05788	1.69613	3.83062	0.503445	2.4439	0.751901	3.82611	3.83513	0.42	2.99	0.55	16.19	15.89	953	840	349	51.63	TAIR|locus:2013940 - symbol:AT1G71000 species:3702 "Arabidopsis thaliana" [GO:0005737 "cytoplasm" evidence=ISM;IDA] [GO:0006457 "protein folding" evidence=ISS;RCA] [GO:0009507 "chloroplast" evidence=IBA] [GO:0042026 "protein refolding" evidence=IBA] [GO:0051082 "unfolded protein binding" evidence=IBA] [GO:0051087 "chaperone binding" evidence=IBA] [GO:0005634 "nucleus" evidence=IDA] [GO:0009408 "r…	165	3	165	98.79	279	1e-92	138/164	84	150/164	91	1/164	0	-3
c55746_g1_i1	-135.402	-101.632	-130.752	1.13018	4.26798	4.68788	4.32131	9.17378	2.00482	2.41871	2.05523	9.08593	9.26247	3.13	2.92	2.71	791.06	811	1817	1817	792	56.47	TAIR|locus:2199862 - symbol:AT1G23880 "AT1G23880" species:3702 "Arabidopsis thaliana" [GO:0003674 "molecular_function" evidence=ND] [GO:0005576 "extracellular region" evidence=ISM] [GO:0008150 "biological_process" evidence=ND] [GO:0009506 "plasmodesma" evidence=IDA] InterPro:IPR001258 Pfam:PF01436 EMBL:CP002684 Proteomes:UP000006548 GO:GO:0009506 Gene3D:2.120.10.30 InterPro:IPR011042 UniGene:At.4…	545	224	545	59.08	530	0	276/342	80	297/342	86	20/342	5	-1
c44892_g1_i1	11.0751	2.70891	8.71576	-1.00908	0.743703	0.492815	0.70733	0.14604	3.62195	1.59042	3.27633	0.152706	0.139665	11.9	1.31	7.77	0.15	0.13	421	2	181	42.76	TAIR|locus:2009874 - symbol:BZIP60 "AT1G42990" species:3702 "Arabidopsis thaliana" [GO:0003677 "DNA binding" evidence=ISS] [GO:0003700 "sequence-specific DNA binding transcription factor activity" evidence=ISS;IDA] [GO:0005634 "nucleus" evidence=ISM;IDA] [GO:0006351 "transcription, DNA-templated" evidence=IEA] [GO:0006355 "regulation of transcription, DNA-templated" evidence=IEA;ISS] [GO:0016021 …	295	37	96	20.34	87.4	6e-20	41/60	68	51/60	85	0/60	0	2
c49950_g2_i1	-14.5052	-3.12139	-13.0033	1.45231	4.10945	5.58793	4.23175	6.73283	2.61053	4.82684	2.76822	6.46903	7.00738	5.37	19.98	5.1	106.36	144.98	794	293	793	63.1	TAIR|locus:2050822 - symbol:FLA8 "FASCICLIN-like arabinogalactan protein 8" species:3702 "Arabidopsis thaliana" [GO:0005886 "plasma membrane" evidence=ISM;IDA] [GO:0031225 "anchored component of membrane" evidence=TAS] [GO:0046658 "anchored component of plasma membrane" evidence=IDA] [GO:0009505 "plant-type cell wall" evidence=IDA] [GO:0048046 "apoplast" evidence=IDA] [GO:0007389 "pattern specifi…	420	22	188	39.76	255	2e-80	156/167	93	162/167	97	0/167	0	2
c52207_g1_i1	1.55202	1.33913	13.246	1.1186	1.69385	1.60307	2.68682	1.48485	2.04035	1.8275	5.13369	1.4062	1.56789	3.24	1.67	31.32	2.2	2.5	1900	1329	1039	15.32	TAIR|locus:505006679 - symbol:AT5G47635 "AT5G47635" species:3702 "Arabidopsis thaliana" [GO:0003674 "molecular_function" evidence=ND] [GO:0005576 "extracellular region" evidence=ISM] [GO:0008150 "biological_process" evidence=ND] Proteomes:UP000006548 EMBL:CP002688 UniGene:At.49139 UniGene:At.71104 InterPro:IPR006041 Pfam:PF01190 EMBL:BT024825 RefSeq:NP_568686.1 EnsemblPlants:AT5G47635.1 GeneID:83…	164	68	164	59.15	170	3e-56	80/97	82	91/97	93	0/97	0	-2
c59504_g1_i4	-4.61053	-3.42116	-4.69029	1.00686	2.11449	2.44379	2.09399	3.49203	1.28217	1.71262	1.25743	3.48711	3.49696	1.46	1.49	1.14	12.59	12.39	2005	279	1505	61.2	TAIR|locus:2207225 - symbol:AT1G05170 "AT1G05170" species:3702 "Arabidopsis thaliana" [GO:0000139 "Golgi membrane" evidence=IEA] [GO:0005794 "Golgi apparatus" evidence=ISM;IDA] [GO:0006486 "protein glycosylation" evidence=IEA] [GO:0008378 "galactosyltransferase activity" evidence=IEA] [GO:0016021 "integral component of membrane" evidence=IEA] [GO:0016757 "transferase activity, transferring glycos…	407	1	407	100	738	0	376/409	91	392/409	95	2/409	0	3
c39109_g2_i1	10.3725	2.97147	9.02768	2.07876	1.67474	1.24911	1.63294	1.09754	4.06471	2.2612	3.86438	0.690022	1.74574	16.53	2.53	12.23	0.83	2.98	265	2	265	99.62	TAIR|locus:2044450 - symbol:HA1 "AT2G18960" species:3702 "Arabidopsis thaliana" [GO:0005524 "ATP binding" evidence=IEA] [GO:0005886 "plasma membrane" evidence=ISM;IDA] [GO:0006754 "ATP biosynthetic process" evidence=IEA] [GO:0016887 "ATPase activity" evidence=ISS;IMP] [GO:0009414 "response to water deprivation" evidence=IMP] [GO:0009737 "response to abscisic acid" evidence=IMP] [GO:0010119 "regul…	949	50	137	9.27	123	4e-32	85/88	96	86/88	97	0/88	0	2
c54460_g1_i2	-4.10624	-7.51782	-4.74526	1.07084	2.89762	2.19711	2.74639	4.13952	2.05263	1.18014	1.84396	4.09045	4.18919	3.28	0.81	2.2	19.69	20.46	876	809	144	76.03	TAIR|locus:2033632 - symbol:CLO4 "AT1G70670" species:3702 "Arabidopsis thaliana" [GO:0005811 "lipid particle" evidence=IEA] [GO:0009507 "chloroplast" evidence=ISM] [GO:0046872 "metal ion binding" evidence=IEA] [GO:0055114 "oxidation-reduction process" evidence=IEA] [GO:1990137 "plant seed peroxidase activity" evidence=IEA] [GO:0009737 "response to abscisic acid" evidence=IMP] [GO:0009819 "drought…	195	1	193	98.97	326	7e-111	166/222	74	180/222	81	29/222	13	-2
c43657_g1_i1	-7.11441	-4.23832	-5.61731	-1.35087	2.94982	3.49341	3.20923	4.46497	1.85644	2.60369	2.1973	4.68718	4.25329	2.72	3.44	3.08	29.9	21.42	799	104	415	39.05	TAIR|locus:2088227 - symbol:AT3G13910 "AT3G13910" species:3702 "Arabidopsis thaliana" [GO:0003674 "molecular_function" evidence=ND] [GO:0005634 "nucleus" evidence=ISM] [GO:0008150 "biological_process" evidence=ND] [GO:0005886 "plasma membrane" evidence=IDA] Proteomes:UP000006548 GO:GO:0005886 EMBL:CP002686 EMBL:AB019229 InterPro:IPR021899 Pfam:PF12023 EMBL:AY065234 EMBL:AY117295 RefSeq:NP_566468.…	102	1	102	100	152	2e-44	83/108	76	90/108	83	10/108	9	2
c61861_g1_i1	3.93627	2.54941	4.29365	1.19275	2.26605	2.05064	2.30673	1.60594	3.46065	2.83398	3.58603	1.48382	1.73812	10.5	4.21	9.91	2.39	2.96	1033	689	3	66.51	TAIR|locus:2185515 - symbol:KUP8 "AT5G14880" species:3702 "Arabidopsis thaliana" [GO:0005886 "plasma membrane" evidence=ISM;IEA] [GO:0006813 "potassium ion transport" evidence=ISS] [GO:0015079 "potassium ion transmembrane transporter activity" evidence=IEA;ISS] [GO:0016021 "integral component of membrane" evidence=IEA] [GO:0071805 "potassium ion transmembrane transport" evidence=IEA] InterPro:IPR…	781	1	229	29.32	407	4e-134	202/229	88	214/229	93	0/229	0	-3
c55671_g1_i8	13.3492	7.916	17.7537	-1.00395	0.274459	0.245396	0.289088	0.0169615	3.75872	3.00481	4.17009	0.0200408	0.0143553	13.23	4.86	15.48	0.02	0.01	2363	36	2162	90.01	TAIR|locus:2167230 - symbol:HDG9 "AT5G17320" species:3702 "Arabidopsis thaliana" [GO:0003677 "DNA binding" evidence=ISS] [GO:0005634 "nucleus" evidence=ISM;IEA;ISS] [GO:0006351 "transcription, DNA-templated" evidence=IEA] [GO:0006355 "regulation of transcription, DNA-templated" evidence=IEA;ISS] [GO:0008289 "lipid binding" evidence=IEA] [GO:0003700 "sequence-specific DNA binding transcription fac…	718	1	718	100	746	0	398/727	54	509/727	70	27/727	3	3
[truncated: 7,172 more rows]

## Sheet: Table S2
Table S2. Contig list with more than 4-fold expression change in developing seed of 21 days based on leaf expression gene
Query											Subject					Score		Identities		Positives		Gaps		Frame
contig	21A/LFC2.fc	21A/LFC2.volume	N_21A	N_LFC2	FPKM_21A	FPKM_LFC2	Length	Start	End	Coverage	Description	Length	Start	End	Coverage	Bit	E-Value	Match/Total	Pct.(%)	Match/Total	Pct.(%)	Match/Total	Pct.(%)	Query
[truncated: 5,088 more rows]

## Sheet: Table S3
Table S3. Contig list with more than 4-fold expression change in developing seed of 35 days based on leaf expression gene
[truncated: 4,747 more rows]

[truncated: 2 more sheets: Table S4, Table S5]
