# Supplementary material for: Transcriptome Analysis and Identification of Lipid Genes in Physaria lindheimeri, a Genetic Resource for Hydroxy Fatty Acids in Seed Oil
Source: Int J Mol Sci. 2021 Jan 6;22(2):514. doi: 10.3390/ijms22020514 (PMC7825617; doi:10.3390/ijms22020514)
Supplement: Supplementary file 1 [file ijms-22-00514-s001.zip › reiviosin ijms-1021173 Sup files_KHU and Chen/Sup file 3 Table S6.xlsx]

## Sheet: Table S6
Table S6. List of expressed genes involved in fatty acid and TAG biosynthesis in P. lindheimeri
Acyl-metabolism	Gene	P. lindheimeri ID	Arabidopsis (At) or P. fendleri (Pf) ID	Evalue*	nucleotide identity (%) with At or Pf	Highest level in seeds**	Expression value in leaf**	log2 foldchange
								leaf_vs_seed_21DAP	leaf_vs_seed_35DAP	leaf_vs_seed_42DAP	leaf_vs_flower bud
De novo FA biosynthesis	PDH(E1 α)	c56665_g1_i1	AT1G01090.1	0	92	7.83733	7.04949	-1.03058	1.72648	1.36344	1.14807
and export from plastid	PDH(E1ß)	c51967_g1_i3	AT2G34590.1	0	100	5.60481	5.37132	-1.64759	-1.14507	-1.44605	1.17567
	EMB3003(E2)	c60898_g2_i1	AT1G34430.1	0	85	6.6101	5.83981	1.07859	1.70561	1.26586	1.23056
	LTA2 (E2)	c60898_g1_i1	AT3G25860.1	0	90	6.31045	5.6126	1.07846	1.42486	1.62209	1.12548
	LPD1 (E3)	c48575_g1_i1	AT3G16950.1	2e-118	87	5.04369	3.23964	1.8493	3.49198	2.73924	1.83641
	α-CT	c61472_g1_i6	AT2G38040.1	0	92	3.68533	3.42429	1.19834	1.07797	1.05644	1.17938
	BCCP1	c59006_g1_i2	AT5G16390.1	7e-90	79	4.80646	4.39833	-1.06766	-1.40443	1.32696	1.14805
	BCCP2	c46313_g1_i2	AT5G15530.1	3e-112	79	7.34006	6.53681	-11.1677	1.74502	-5.75921	1.13639
	MCMT	c58742_g1_i4	AT2G30200.1	0	94	4.60285	3.85182	1.32112	1.53062	1.68299	1.04957
	KASIII	c50704_g2_i1	AT1G62640.1	5e-68	97	4.64324	3.10044	1.28914	2.91361	1.59346	1.63995
	KAR	c59837_g5_i1	AT1G24360.1	2e-178	90	7.74638	7.1637	-1.04157	1.49763	1.316	1.09592
	HAD	c57424_g2_i1	AT5G10160.1	8e-131	90	6.46007	3.38959	7.18384	7.0516	8.40054	-1.06878
	EAR	c41690_g1_i1	AT2G05990.1	0	92	8.33988	7.9928	-1.37513	-1.16609	-1.06995	1.27198
	FATA	c58748_g1_i6	AT3G25110.1	0	88	4.33264	3.63366	-1.08217	1.62336	-1.15172	1.12857
	FATB	c60802_g2_i2	AT1G08510.1	0	96	4.62887	4.20852	-3.20827	-2.38275	-3.35606	1.33825
	FAB2(SAD)	c61801_g1_i3	AT2G43710.1	0	95	7.56263	5.58395	-1.41555	3.94131	1.87594	-1.10036
	DES6 (SAD)	c59270_g1_i1	AT1G43800.1	0	90	7.9928	0.61653	94.6517	166.142	103.238	1.12618
	KASII(FAB1)	c60511_g2_i1	AT1G74960.1	3e-66	56	5.99554	4.2001	2.58539	3.47122	3.42087	1.09384
	LACS8	c44367_g1_i1	AT2G04350.1	0	93	5.51114	5.29214	1.16392	1.12387	-1.11497	1.08708
	LACS9	c49598_g1_i1	AT1G77590.1	0	93	7.25724	5.92883	-2.01749	2.51127	1.21507	1.38228
Hydroxylase	FAH12	c58040_g1_i2	AF016103***	0	81	10.1556	4.46276	-1.62358	51.7258	6.32654	-1.19723
and Endoplasmic reticulum-associated	FAD2	c58040_g1_i1	AT3G12120.1	0	89	8.3106	6.76455	1.49808	2.92016	1.41645	1.51752
fatty acid desaturases	FAD3-1	c29986_g5_i1	AT2G29980.1	0	79	8.69941	8.76044	-26.038	-6.44166	-10.5532	-1.04321
	FAD3-2	c37413_g1_i1	MF611846***	0	79	13.4889	0.278304	9479.31	2585.84	5693.6	1.06032
Condensing enzyme	KCS18	c61684_g3_i1	AF367052***	0	82	8.22687	0	6.63078	299.595	141.324	1
and acyl-CoA-dependent TAG synthesis	GPAT9	c58129_g2_i1	AT5G60620.1	0	96	4.8309	3.78656	1.62961	2.06243	1.64428	1.30442
in Kennedy pathway	LPAT2	c53827_g2_i7	AT3G57650.1	0	93	4.38324	4.31453	-1.45868	1.04878	-1.12614	-1.07042
	DGAT1	c56288_g1_i1	AT2G19450.1	0	78	5.74894	2.97868	1.34372	6.82231	2.83603	1.21545
	DGAT2	c47089_g1_i3	AT3G51520.1	6e-170	74	5.63114	3.27953	1.21352	5.10394	2.33192	-1.04032
	DGAT3	c56599_g1_i1	AT1G48300.1	5e-91	79	5.82354	5.36212	1.08079	-1.27107	1.20204	1.3769
PC-mediated TAG synthesis	LPCAT	c56783_g1_i1	AT1G12640.1	0	94	5.86059	4.72441	1.11096	2.19798	1.18489	1.4125
	LCAT-PLA	c55398_g1_i1	AT4G19860.1	0	92	5.95361	4.70712	1.95882	2.37263	1.25556	1.02898
	PLAIIIß	c48215_g2_i1	At3g54950	0	85	3.72414	3.53807	-1.91429	-1.20433	-2.36723	1.13766
	CPT1	c55856_g2_i2	AT1G13560.1	0	96	6.03745	6.24468	-1.70584	-1.2216	-1.52011	-1.15447
	CPT2	c55856_g2_i1	AT3G25585.1	0	94	4.22941	3.91906	-1.88381	-1.58737	-1.47184	1.24
	PDAT1	c61686_g2_i4	AT5G13640.1	0	92	4.89887	3.86376	2.04926	1.432	1.42864	1.19765
	PDAT2	c62019_g1_i1	AT3G44830.1	0	86	1.45421	0.503445	1.01516	1.9329	-1.02862	1.26335
	PDCT	c58276_g1_i1	AT3G15820.1	8e-179	85	5.68361	5.47404	1.13771	-3.9767	-1.441	1.15634
	PlPLDζ1	c53747_g1_i1	AT3G16785.1	0	92	4.09443	3.47148	1.38175	1.50326	1.54002	1.20205
	PlPLDζ2	c55834_g1_i1	AT3G05630.1	0	86	1.59214	0.278304	2.48602	2.28508	1.88586	1.02768
Oil-boy proteins	OLN-16KD	c44355_g2_i1	AT3G18570.1	2e-69	67	6.32007	4.98311	-17.8324	2.52619	-1.03291	1.45208
	OLN-18KD	c44361_g1_i1	AT4G25140.1	0	91	10.3837	1.95309	4.13073	345.031	58.4938	1.14244
* TBLASTX was performed with AtID as a query (E-value < 1e-10) to P. lindheimeri transcripts.
** Normalized expression value
*** GenBank ID for P. fendleri sequence
DAP, days after pollonation
Green box: more than 4-fold, Red box: less than 4-fold

## Sheet: fc calculation
	Normalized Expression Level						log2(fc) = data-control					fc = 2^(data-control)					value<1 = -1/value						highest
	seed_21DAP	seed_35DAP	seed_42DAP	flower bud	leaf		seed_21DAP	seed_35DAP	seed_42DAP	flower bud		seed_21DAP	seed_35DAP	seed_42DAP	flower bud		seed_21DAP	seed_35DAP	seed_42DAP	flower bud
PDH(E1 α)	7.00603	7.83733	7.49674	7.2487	7.04949		-0.0434567	0.787836	0.447249	0.199208		0.970327	1.72648	1.36344	1.14807		-1.03058	1.72648	1.36344	1.14807			7.83733
PDH(E1ß)	4.65097	5.17589	4.83921	5.60481	5.37132		-0.720357	-0.195434	-0.532112	0.233486		0.606947	0.87331	0.691541	1.17567		-1.64759	-1.14507	-1.44605	1.17567			5.60481
EMB3003(E2)	5.94895	6.6101	6.17993	6.13912	5.83981		0.109143	0.770291	0.340121	0.299312		1.07859	1.70561	1.26586	1.23056		1.07859	1.70561	1.26586	1.23056			6.6101
LTA2 (E2)	5.72157	6.12342	6.31045	5.78314	5.6126		0.10897	0.510818	0.697853	0.17054		1.07846	1.42486	1.62209	1.12548		1.07846	1.42486	1.62209	1.12548			6.31045
LPD1 (E3)	4.12662	5.04369	4.69342	4.11653	3.23964		0.886978	1.80404	1.45378	0.876887		1.8493	3.49198	2.73924	1.83641		1.8493	3.49198	2.73924	1.83641			5.04369
α-CT	3.68533	3.5326	3.50349	3.66232	3.42429		0.261042	0.108314	0.0792071	0.238033		1.19834	1.07797	1.05644	1.17938		1.19834	1.07797	1.05644	1.17938			3.68533
BCCP1	4.30388	3.90835	4.80646	4.59752	4.39833		-0.0944536	-0.489986	0.408128	0.199184		0.936627	0.712032	1.32696	1.14805		-1.06766	-1.40443	1.32696	1.14805			4.80646
BCCP2	3.05554	7.34006	4.01094	6.72127	6.53681		-3.48127	0.803247	-2.52587	0.18446		0.0895437	1.74502	0.173635	1.13639		-11.1677	1.74502	-5.75921	1.13639			7.34006
MCMT	4.25358	4.46593	4.60285	3.92161	3.85182		0.401764	0.614113	0.751028	0.0697923		1.32112	1.53062	1.68299	1.04957		1.32112	1.53062	1.68299	1.04957			4.60285
KASIII	3.46685	4.64324	3.7726	3.81409	3.10044		0.366411	1.54281	0.672162	0.713655		1.28914	2.91361	1.59346	1.63995		1.28914	2.91361	1.59346	1.63995			4.64324
KAR	7.10495	7.74638	7.55986	7.29584	7.1637		-0.0587581	0.582677	0.396158	0.132138		0.96009	1.49763	1.316	1.09592		-1.04157	1.49763	1.316	1.09592			7.74638
HAD	6.23435	6.20754	6.46007	3.29362	3.38959		2.84475	2.81795	3.07048	-0.0959702		7.18384	7.0516	8.40054	0.935643		7.18384	7.0516	8.40054	-1.06878			6.46007
EAR	7.53324	7.77112	7.89526	8.33988	7.9928		-0.459566	-0.221684	-0.0975465	0.347077		0.727205	0.857564	0.934621	1.27198		-1.37513	-1.16609	-1.06995	1.27198			8.33988
FATA	3.51973	4.33264	3.42987	3.80815	3.63366		-0.113928	0.698982	-0.203791	0.174494		0.924069	1.62336	0.868266	1.12857		-1.08217	1.62336	-1.15172	1.12857			4.33264
FATB	2.52673	2.9559	2.46176	4.62887	4.20852		-1.6818	-1.25263	-1.74677	0.420347		0.311695	0.419683	0.297968	1.33825		-3.20827	-2.38275	-3.35606	1.33825			4.62887
FAB2(SAD)	5.08259	7.56263	6.49157	5.44598	5.58395		-0.501362	1.97867	0.907614	-0.137977		0.706439	3.94131	1.87594	0.908793		-1.41555	3.94131	1.87594	-1.10036			7.56263
DES6 (SAD)	7.18109	7.9928	7.30636	0.787974	0.61653		6.56456	7.37627	6.68983	0.171444		94.6517	166.142	103.238	1.12618		94.6517	166.142	103.238	1.12618			7.9928
KASII(FAB1)	5.57048	5.99554	5.97446	4.3295	4.2001		1.37038	1.79544	1.77436	0.129397		2.58539	3.47122	3.42087	1.09384		2.58539	3.47122	3.42087	1.09384			5.99554
LACS8	5.51114	5.46062	5.13514	5.41261	5.29214		0.218998	0.168479	-0.157006	0.120463		1.16392	1.12387	0.896884	1.08708		1.16392	1.12387	-1.11497	1.08708			5.51114
LACS9	4.91626	7.25724	6.20986	6.39588	5.92883		-1.01256	1.32842	0.281035	0.467053		0.495665	2.51127	1.21507	1.38228		-2.01749	2.51127	1.21507	1.38228			7.25724
FAH12	3.76358	10.1556	7.12418	4.20306	4.46276		-0.699179	5.69281	2.66142	-0.259699		0.615923	51.7258	6.32654	0.835262		-1.62358	51.7258	6.32654	-1.19723			10.1556
FAD2	7.34767	8.3106	7.26683	7.36627	6.76455		0.583117	1.54605	0.502278	0.601717		1.49808	2.92016	1.41645	1.51752		1.49808	2.92016	1.41645	1.51752			8.3106
FAD3-1	4.0579	6.07301	5.36084	8.69941	8.76044		-4.70254	-2.68743	-3.3996	-0.061033		0.0384055	0.15524	0.0947583	0.958578		-26.038	-6.44166	-10.5532	-1.04321			8.69941
FAD3-2	13.4889	11.6147	12.7534	0.362808	0.278304		13.2106	11.3364	12.4751	0.0845034		9479.31	2585.84	5693.6	1.06032		9479.31	2585.84	5693.6	1.06032			13.4889
KCS18	2.72918	8.22687	7.14286	0	0		2.72918	8.22687	7.14286	0		6.63078	299.595	141.324	1		6.63078	299.595	141.324	1			8.22687
GPAT9	4.49108	4.8309	4.50401	4.16996	3.78656		0.704525	1.04435	0.717453	0.383405		1.62961	2.06243	1.64428	1.30442		1.62961	2.06243	1.64428	1.30442			4.8309
LPAT2	3.76986	4.38324	4.14314	4.21636	4.31453		-0.544668	0.0687141	-0.171391	-0.0981727		0.685549	1.04878	0.887986	0.934216		-1.45868	1.04878	-1.12614	-1.07042			4.38324
DGAT1	3.40491	5.74894	4.48255	3.26016	2.97868		0.426236	2.77026	1.50387	0.281487		1.34372	6.82231	2.83603	1.21545		1.34372	6.82231	2.83603	1.21545			5.74894
DGAT2	3.55873	5.63114	4.50105	3.2225	3.27953		0.279197	2.35161	1.22152	-0.0570287		1.21352	5.10394	2.33192	0.961242		1.21352	5.10394	2.33192	-1.04032			5.63114
DGAT3	5.47421	5.01608	5.62761	5.82354	5.36212		0.112086	-0.34604	0.265485	0.461421		1.08079	0.786741	1.20204	1.3769		1.08079	-1.27107	1.20204	1.3769			5.82354
LPCAT	4.87621	5.86059	4.96916	5.22265	4.72441		0.151801	1.13618	0.244752	0.498249		1.11096	2.19798	1.18489	1.4125		1.11096	2.19798	1.18489	1.4125			5.86059
LCAT-PLA	5.6771	5.95361	5.03545	4.74833	4.70712		0.969984	1.24649	0.328334	0.0412087		1.95882	2.37263	1.25556	1.02898		1.95882	2.37263	1.25556	1.02898			5.95361
PLAIIIb	2.60126	3.26984	2.29487	3.72414	3.53807		-0.936808	-0.268233	-1.2432	0.18607		0.522387	0.830336	0.422434	1.13766		-1.91429	-1.20433	-2.36723	1.13766			3.72414
CPT1	5.47421	5.95591	5.64051	6.03745	6.24468		-0.770479	-0.288771	-0.604172	-0.207232		0.586223	0.818599	0.657849	0.866198		-1.70584	-1.2216	-1.52011	-1.15447			6.03745
CPT2	3.00541	3.25242	3.36145	4.22941	3.91906		-0.913657	-0.66664	-0.557618	0.310343		0.530838	0.629972	0.679423	1.24		-1.88381	-1.58737	-1.47184	1.24			4.22941
PDAT1	4.89887	4.38179	4.3784	4.12397	3.86376		1.0351	0.518033	0.514639	0.260212		2.04926	1.432	1.42864	1.19765		2.04926	1.432	1.42864	1.19765			4.89887
PDAT2	0.525149	1.45421	0.462733	0.840696	0.503445		0.0217043	0.950768	-0.0407115	0.337252		1.01516	1.9329	0.972175	1.26335		1.01516	1.9329	-1.02862	1.26335			1.45421
PDCT	5.66017	3.48246	4.94697	5.68361	5.47404		0.186137	-1.99157	-0.52707	0.209571		1.13771	0.251465	0.693963	1.15634		1.13771	-3.9767	-1.441	1.15634			5.68361
PlPLDζ1	3.93798	4.05957	4.09443	3.73698	3.47148		0.4665	0.588091	0.622951	0.2655		1.38175	1.50326	1.54002	1.20205		1.38175	1.50326	1.54002	1.20205			4.09443
PlPLDζ2	1.59214	1.47055	1.19352	0.317698	0.278304		1.31384	1.19225	0.91522	0.0393941		2.48602	2.28508	1.88586	1.02768		2.48602	2.28508	1.88586	1.02768			1.59214
OLN-16KD	0.82668	6.32007	4.9364	5.52123	4.98311		-4.15643	1.33696	-0.0467098	0.538121		0.0560777	2.52619	0.968142	1.45208		-17.8324	2.52619	-1.03291	1.45208			6.32007
OLN-18KD	3.99948	10.3837	7.8233	2.14521	1.95309		2.0464	8.43058	5.87021	0.192122		4.13073	345.031	58.4938	1.14244		4.13073	345.031	58.4938	1.14244			10.3837
