# Supplementary material for: Transcriptome Analysis and Identification of Lipid Genes in Physaria lindheimeri, a Genetic Resource for Hydroxy Fatty Acids in Seed Oil
Source: Int J Mol Sci. 2021 Jan 6;22(2):514. doi: 10.3390/ijms22020514 (PMC7825617; doi:10.3390/ijms22020514)
Supplement: Supplementary file 1 [file ijms-22-00514-s001.zip › reiviosin ijms-1021173 Sup files_KHU and Chen/Sup file 6, Table S7 to Table S18.xlsx]

## Sheet: Table S7
Table S7. Protein sequence similarities among FAD2s and FAH12s
	PlFAD2	PfFAD2	CsFAD2-A	CsFAD2-B	CsFAD2-C	AtFAD2	RcFAD2	PlFAH12	PfFAH12	RcFAH12
PlFAD2 (MW139649)		98.5	94.1	94.3	94.1	93.8	78.1	81.4	83.8	66.8
PfFAD2 (DQ518313)	1.6		93.6	93.6	93.6	92.8	77.8	80.9	83.2	67.8
CsFAD2-A (NP_001291954.1)	6.3	6.3		99	99.5	96.9	79.6	81.7	84.5	67.8
CsFAD2-B (ADN10825.1)	6	6.3	1		99.5	96.6	79.4	81.2	84	67.5
CsFAD2-C (NP_001305009.1)	6.3	6.3	0.5	0.5		96.4	79.4	81.4	84.3	67.5
AtFAD2 (NP_001319529.1)	6.6	7.4	2.9	3.2	3.5		78.9	81.7	85.1	67
RcFAD2 (NP_001310648.1)	26.1	26.5	23.8	24.2	24.2	25.3		70.6	72.2	73.5
PlFAH12 (c58040_g1_i2)	21.8	21.8	20.7	21.4	21	21	37.5		90.7	62.9
PfFAH12 (AF016103)	18.7	18.7	17	17.6	17.3	16.6	35	10		64.7
RcFAH12 (AAC49010.1)	42	40.6	41.2	41.7	41.7	42.3	31.7	49.3	46
Pair Distances of Untitled ClustalW (PAM250)
Percent Similarity in upper triangle
Percent Divergence in lower triangle
Pl, Physaria lindheimeri; Pf, Physaria fendleri; At, Arabidopsis thaliana; Cs, Camelina sative; Rc, Ricinus communis.
GenBank accession numbers or contig ID are listed in parantheses

## Sheet: Table S8
Table S8. Protein sequence similarities among FAD3s
	PlFAD3-1	PlFAD3-2	PfFAD3-1	PfFAD3-2	CsFAD3-1	CsFAD3-2	CsFAD3-3	AtFAD3	RcFAD3
PlFAD3-1 (MW139650)		82.8	98.3	82.2	95.5	95.9	95.7	96.8	56.6
PlFAD3-2 (MW139651)	21.9		82.2	96.8	81.9	82.4	82.2	81.7	54
PfFAD3-1 (MF611845)	1.8	22.6		81.9	95.3	95.7	95.5	95.9	56.6
PfFAD3-2 (MF611846)	21.8	3	21.8		81.1	81.5	81.3	80.6	54.4
CsFAD3-1 (AHZ89305.1)	4.8	22.9	4.8	23.2		99.6	99.4	95.9	56.1
CsFAD3-2 (AHZ89306.1)	4.8	22.9	4.8	23.2	0		99.8	96.3	56.6
CsFAD3-3 (AHZ89307.1)	5.1	23.2	5.1	23.5	0.3	0.3		96.1	56.3
AtFAD3 (NC_003071.7)	4	23.7	4.8	24.3	4.3	4.3	4.5		55.9
RcFAD3 (NP_001310643.1)	42.1	45.7	42.4	43.5	42.4	42.4	42.9	43.5
Pair Distances of Untitled ClustalW (PAM250)
Percent Similarity in upper triangle
Percent Divergence in lower triangle
Pl, Physaria lindheimeri; Pf, Physaria fendleri; At, Arabidopsis thaliana; Cs, Camelina sative; Rc, Ricinus communis.
GenBank accession numbers or contig ID are listed in parantheses

## Sheet: Table S9
Table S9. Protein sequence similarities among LPCATs
	AtLPCAT	RcLPCAT	CsLPCAT1-A	CsLPCAT1-B	CsLPCAT1-C	PfLPCAT1	PfLPCAT2	PlLPCAT
AtLPCAT (NC_003070.9)		77.7	94.6	94.4	94.2	94.6	85	93.6
RcLPCAT (NP_001310644.1)	25.9		76	76	75.8	77	75.1	76.4
CsLPCAT1-A (XP_010476235.1)	4.9	28.5		98.5	97.9	95.3	83.7	94.6
CsLPCAT1-B (XP_010458693.1)	5.2	28.5	1.5		98.1	95.1	83.7	94.4
CsLPCAT1-C ( XP_010494443.1)	5.4	28.9	2.2	2		94.8	83.3	94
PfLPCAT1 (MW117148)	4.9	27	4.9	5.1	5.4		84.1	96.8
PfLPCAT2 (MW117149)	16.2	29.8	18.5	18.5	19	17.9		83.5
PlLPCAT (c56783_g1_i1)	6.1	27.9	5.6	5.8	6.3	3.3	18.8
Pair Distances of Untitled ClustalW (PAM250)
Percent Similarity in upper triangle
Percent Divergence in lower triangle
Pl, Physaria lindheimeri; Pf, Physaria fendleri; At, Arabidopsis thaliana; Cs, Camelina sative; Rc, Ricinus communis.
GenBank accession numbers or contig ID are listed in parantheses

## Sheet: Table S10
Table S10. Protein sequence similarities among KCS18s
	AtKCS18	RcLKCS18	CsLKCS18-A	CsLKCS18-B	CsLKCS18-C	PfLKCS18	PlLKCS18
AtKCS18 (NP_195178.1)		42.8	92.5	92.5	92.5	82.3	82.1
RcLKCS18 (XP_002516167.1)	80.4		42.7	42.7	42.8	44.6	43.7
CsLKCS18-A (ADN10814.1)	8.6	81.5		97.5	97	82.3	82.3
CsLKCS18-B (ADN10812.1)	8.6	81.5	2.8		98	82.6	82.6
CsLKCS18-C (ADN10813.1)	8.6	81	3.4	2.2		82.8	82.8
PfLKCS18 (AF367052)	20.6	79.6	20.8	20.3	20		94.6
PlLKCS18 (c61684_g3_i1)	20.8	82.4	20.8	20.3	20	6.3
Pair Distances of Untitled ClustalW (PAM250)
Percent Similarity in upper triangle
Percent Divergence in lower triangle
Pl, Physaria lindheimeri; Pf, Physaria fendleri; At, Arabidopsis thaliana; Cs, Camelina sative; Rc, Ricinus communis.
GenBank accession numbers or contig ID are listed in parantheses

## Sheet: Table S11
Table S11. Protein sequence similarities among GPAT9s
	AtGPAT9	CsGPAT9-A	CsGPAT9-B	RcGPAT9	PfGPAT9	PlGPAT9	*PIGPAT9 -51 aa
AtGPAT9 (NM_125455.4)		97.3	96.3	88.1	83.3	96.3
CsGPAT9-A (XM_010456624.1)	2.7		97.9	87.5	83	96
CsGPAT9-B (XM_010443863.1)	3.8	2.2		88.1	82.8	95.8
RcGPAT9 (30122.m000357)	13	13.7	13		78	88.1
PfGPAT9 (MW117155)	19	19.3	19.6	26.1		85.4	98.8
PlGPAT9 (c58129_g2_i1)	3.8	4.1	4.4	13	16.3
Pair Distances of Untitled ClustalW (PAM250)
Percent Similarity in upper triangle
Percent Divergence in lower triangle
Pl, Physaria lindheimeri; Pf, Physaria fendleri; At, Arabidopsis thaliana; Cs, Camelina sative; Rc, Ricinus communis.
*, PlGPAT9 protein sequences with the first 51 amino acids removed
GenBank accession numbers or contig ID are listed in parantheses

## Sheet: Table S12
Table S12. Protein sequence similarities among LPAT2s
	AtLPAT2	RcLPAT2	CsLPAT2-A	CsLPAT2-B	CsLPAT2-C	PfLPAT2	PlLPAT2
AtLPAT2 (NP_567052.1)		73.2	95.7	95.7	96.2	92.9	90.4
RcLPAT2 (NP_001310679.1)	31.5		73.9	73.9	73.9	71.9	71.4
CsLPAT2-A (QEQ91918.1)	4.5	30.4		99.7	99.2	92.2	90.4
CsLPAT2-B (XP_010427647.1)	4.5	30.4	0.3		99.5	92.2	90.4
CsLPAT2-C (XP_010504698.1)	4	30.4	0.8	0.5		92.7	90.6
PfLPAT2 (MW117150)	7.6	33.5	8.4	8.4	7.9		95.2
PlLPAT2 (c53827_g2_i7)	10.5	34.3	10.5	10.5	10.2	5.1
Pair Distances of Untitled ClustalW (PAM250)
Percent Similarity in upper triangle
Percent Divergence in lower triangle
Pl, Physaria lindheimeri; Pf, Physaria fendleri; At, Arabidopsis thaliana; Cs, Camelina sative; Rc, Ricinus communis.
GenBank accession numbers or contig ID are listed in parantheses

## Sheet: Table S13
Table S13. Protein sequence similarities among DGAT1s
	AtDGAT1	RcDGAT1	CsDGAT1-A	CsDGAT1-B	CsDGAT1-C	PfDGAT1-1	PfDGAT1-2	PlDGAT1
AtDGAT1 (NP_179535.1)		67	91.8	91.9	91.6	75.7	52.6	80.7
RcDGAT1 (NP_001310663.1)	40		65.2	65.7	65.4	63.5	43.6	64.2
CsDGAT1-A (AQM52373.1)	6.5	42.2		99.1	99.4	77.2	53.2	82.4
CsDGAT1-B (XP_010489480.1)	6.3	41.2	1		98.5	76.8	53.2	81.8
CsDGAT1-C (XP_010415368.1)	6.7	41.9	0.6	1.6		77.5	53.2	82.8
PfDGAT1-1 (MW117151)	13	31.9	11.4	11.9	10.9		67.8	84.3
PfDGAT1-2 (MW117152)	7.7	26.6	6.5	6.5	6.5	5.4		55.6
PlDGAT1 (c56288_g1_i1)	17.8	40.9	16.5	17.2	16	5.9	8.5
Pair Distances of Untitled ClustalW (PAM250)
Percent Similarity in upper triangle
Percent Divergence in lower triangle
Pl, Physaria lindheimeri; Pf, Physaria fendleri; At, Arabidopsis thaliana; Cs, Camelina sative; Rc, Ricinus communis.
GenBank accession numbers or contig ID are listed in parantheses

## Sheet: Table S14
Table S14. Protein sequence similarities among DGAT2
	AtDGAT2	RcDGAT2	CsDGAT2-A	CsDGAT2-B	CsDGAT2-C	PfDGAT2	PlDGAT2
AtDGAT2 (NP_566952)		58.9	91.5	91.2	91.2	84.1	76.7
RcDGAT2 (NP_001310616.1)	55.5		58.9	58.6	58.9	58.9	51.8
CsDGAT2-A (XP_010426724.1)	10.2	55.9		98.4	98.9	84.9	78.6
CsDGAT2-B (XP_010515570.1)	10.6	56.6	1.9		98.9	84.7	78.4
CsDGAT2-C (XP_010503848.1)	10.6	55.9	1.3	1.3		84.9	78.6
PfDGAT2 (MW117153)	20.5	55.5	19.6	20	19.6		84.9
PlDGAT2 (c47089_g1_i3)	21.7	56.6	19.1	19.5	19.1	9.9
Pair Distances of Untitled ClustalW (PAM250)
Percent Similarity in upper triangle
Percent Divergence in lower triangle
GenBank accession numbers or contig ID are listed in parantheses

## Sheet: Table S15
Table S15. Protein sequence similarities among DGAT3s
	AtDGAT3	RcDGAT3	CsDGAT3-A	CsDGAT3-B	CsDGAT3-C	PfDGAT3	PlDGAT3
AtDGAT3 (NP_175264.3)		34.9	87	87.8	86.8	74.6	77
RcDGAT3 (XP_002519339.1)	107.3		34.7	34.4	33.9	34.4	34.7
CsDGAT3-A (XP_010461643.1)	13.1	111.9		96	94.4	74.3	75.9
CsDGAT3-B (XP_010479249.2)	12.1	113.1	4.2		93.9	74.3	75.9
CsDGAT3-C ( XP_010500353.1)	13.1	112.7	5.1	5.7		74.3	75.9
PfDGAT3 (MW117154)	26.4	109.6	28.1	28.1	26.9		89.4
PlDGAT3 (c56599_g1_i1)	21.4	114.2	24.3	24.3	23.2	7.6
Pair Distances of Untitled ClustalW (PAM250)
Percent Similarity in upper triangle
Percent Divergence in lower triangle
Pl, Physaria lindheimeri; Pf, Physaria fendleri; At, Arabidopsis thaliana; Cs, Camelina sative; Rc, Ricinus communis.
GenBank accession numbers or contig ID are listed in parantheses

## Sheet: Table S16
Table S16. Protein sequence similarities among PDAT1s
	AtPDAT1	CsPDAT1-A	CsPDAT1-B	CsPDAT1-C	RcPDAT1-1	RcPDAT1-2	PlPDAT1
AtPDAT1 (NP_196868.1)		93.9	93.7	93.4	75.9	71.1	92.1
CsPDAT1-A (XP_010453452.1)	5.6		98.7	98.5	75.3	71.1	92.1
CsPDAT1-B (XP_010419957.2)	5.8	1.4		99.3	75.8	71.5	91.5
CsPDAT1-C (XP_010492131.1)	6.1	1.5	0.7		75.6	71.2	91.8
RcPDAT1-1 (NP_001310694.1)	26.8	27.7	27	27.2		73.1	74.7
RcPDAT1-2 (NP_001310662.1)	33.5	34.8	34	34.5	29.1		71.2
PlPDAT1 (c61686_g2_i4)	7.9	7.9	8.6	8.2	27.9	34.2
Pair Distances of Untitled ClustalW (PAM250)
Percent Similarity in upper triangle
Percent Divergence in lower triangle
Pl, Physaria lindheimeri; At, Arabidopsis thaliana; Cs, Camelina sative; Rc, Ricinus communis.
GenBank accession numbers or contig ID are listed in parantheses

[truncated: 2 more sheets: Table S17, Table S18]
